# Supplementary material for: RNA-Based Assay for Next-Generation Sequencing of Clinically Relevant Gene Fusions in Non-Small Cell Lung Cancer
Source: Cancers (Basel). 2021 Jan 4;13(1):139. doi: 10.3390/cancers13010139 (PMC7796105; doi:10.3390/cancers13010139)
Supplement: Supplementary file 1 [file cancers-13-00139-s001.zip]

Archive with 18 entries (18 files):
- Supplementary files/Supplementary Figure 1.jpg
- Supplementary files/Supplementary Figure 2.jpg
- Supplementary files/Supplementary File 1.bed
- Supplementary files/Supplementary File 2.bed
- Supplementary files/Supplementary File 3.pdf
- Supplementary files/Supplementary File 4.csv
- Supplementary files/Supplementary File 5.bed
- Supplementary files/Supplementary File 6.bed
- Supplementary files/Supplementary File 7.bed
- Supplementary files/Supplementary File 8.fasta
- Supplementary files/Supplementary File 9.json
- Supplementary files/Supplementary Table 1.docx
- Supplementary files/Supplementary Table 2.docx
- Supplementary files/Supplementary Table 3.docx
- Supplementary files/Supplementary Table 4.docx
- Supplementary files/Supplementary Table 5.docx
- Supplementary files/Supplementary Table 6.docx
- Supplementary files/Supplementary Table 7.docx
