# Supplementary material for: RNA-Based Assay for Next-Generation Sequencing of Clinically Relevant Gene Fusions in Non-Small Cell Lung Cancer
Source: Cancers (Basel). 2021 Jan 4;13(1):139. doi: 10.3390/cancers13010139 (PMC7796105; doi:10.3390/cancers13010139)
Supplement: Supplementary file 1 [file cancers-13-00139-s001.zip › Supplementary files/Supplementary File 1.bed]

track name=Amplicons description="Custom AmpliSeq RNA Panel Primers" ionVersion=4.0 db=hg19 type=bedDetail color=77,175,74 priority=2
MET.E17E18.ENST00000318493	51	126	AMPLMET_5_1.13253	.	TYPE=GeneExpression;GENE_ID=MET;TRANSCRIPT_ID=ENST00000318493;GENE_STRAND=+;EXON_NUM=17,18;CHROM=chr7;START=116418921,116422041;END=116419011,116422131
MET.E3E4.ENST00000318493	52	131	AMPLMET_2_1.2742	.	TYPE=GeneExpression;GENE_ID=MET;TRANSCRIPT_ID=ENST00000318493;GENE_STRAND=+;EXON_NUM=3,4;CHROM=chr7;START=116371823,116380003;END=116371913,116380093
MET.E4E5.ENST00000318493	39	134	AMPLMET_1_1.7882	.	TYPE=GeneExpression;GENE_ID=MET;TRANSCRIPT_ID=ENST00000318493;GENE_STRAND=+;EXON_NUM=4,5;CHROM=chr7;START=116380048,116380905;END=116380138,116380995
MET.E7E8.ENST00000318493	42	130	AMPLMET_3_1.7887	.	TYPE=GeneExpression;GENE_ID=MET;TRANSCRIPT_ID=ENST00000318493;GENE_STRAND=+;EXON_NUM=7,8;CHROM=chr7;START=116397503,116397691;END=116397593,116397781
MET.E13E14.ENST00000397752	53	126	AMPLMET_1_1.5112	.	TYPE=GeneExpression;GENE_ID=MET;TRANSCRIPT_ID=ENST00000397752;GENE_STRAND=+;EXON_NUM=13,14;CHROM=chr7;START=116411618,116411902;END=116411708,116411992
EML4-ALK.E6A19.COSF1296.1	27	118	AMPL0000000002	.	TYPE=Fusion;BREAKPOINT=56;FP_GENE_ID=EML4;FP_TRANSCRIPT_ID=ENST00000318522;FP_GENE_STRAND=+;FP_EXON_NUM=5,6;TP_GENE_ID=ALK;TP_TRANSCRIPT_ID=ENST00000389048;TP_GENE_STRAND=-;TP_EXON_NUM=19;FP_CHROM=chr2;FP_START=42490389,42491845;FP_END=42490446,42491871;TP_CHROM=chr2;TP_START=29448374;TP_END=29448431
EML4-ALK.E13A20.AB462411	27	133	AMPL0000000015	.	TYPE=Fusion;BREAKPOINT=66;FP_GENE_ID=EML4;FP_TRANSCRIPT_ID=ENST00000318522;FP_GENE_STRAND=+;FP_EXON_NUM=13;TP_GENE_ID=ALK;TP_TRANSCRIPT_ID=ENST00000389048;TP_GENE_STRAND=-;TP_EXON_NUM=20;FP_CHROM=chr2;FP_START=42522563;FP_END=42522656;TP_CHROM=chr2;TP_START=29446335;TP_END=29446394
EML4-ALK.E18A20.COSF487.1	25	118	AMPL0000000017	.	TYPE=Fusion;BREAKPOINT=53;FP_GENE_ID=EML4;FP_TRANSCRIPT_ID=ENST00000318522;FP_GENE_STRAND=+;FP_EXON_NUM=18;TP_GENE_ID=ALK;TP_TRANSCRIPT_ID=ENST00000389048;TP_GENE_STRAND=-;TP_EXON_NUM=20;FP_CHROM=chr2;FP_START=42543112;FP_END=42543190;TP_CHROM=chr2;TP_START=29446335;TP_END=29446394
EML4-ALK.E2A20.COSF478.1	20	122	AMPL0000000019	.	TYPE=Fusion;BREAKPOINT=62;FP_GENE_ID=EML4;FP_TRANSCRIPT_ID=ENST00000318522;FP_GENE_STRAND=+;FP_EXON_NUM=2;TP_GENE_ID=ALK;TP_TRANSCRIPT_ID=ENST00000389048;TP_GENE_STRAND=-;TP_EXON_NUM=20;FP_CHROM=chr2;FP_START=42472745;FP_END=42472827;TP_CHROM=chr2;TP_START=29446335;TP_END=29446394
EML4-ALK.E20A20.COSF409.1	24	125	AMPL0000000021	.	TYPE=Fusion;BREAKPOINT=61;FP_GENE_ID=EML4;FP_TRANSCRIPT_ID=ENST00000318522;FP_GENE_STRAND=+;FP_EXON_NUM=20;TP_GENE_ID=ALK;TP_TRANSCRIPT_ID=ENST00000389048;TP_GENE_STRAND=-;TP_EXON_NUM=20;FP_CHROM=chr2;FP_START=42552609;FP_END=42552694;TP_CHROM=chr2;TP_START=29446335;TP_END=29446394
EML4-ALK.E6aA20.AB374361	27	123	AMPL0000000025	.	TYPE=Fusion;BREAKPOINT=56;FP_GENE_ID=EML4;FP_TRANSCRIPT_ID=ENST00000318522;FP_GENE_STRAND=+;FP_EXON_NUM=5,6;TP_GENE_ID=ALK;TP_TRANSCRIPT_ID=ENST00000389048;TP_GENE_STRAND=-;TP_EXON_NUM=20;FP_CHROM=chr2;FP_START=42490389,42491845;FP_END=42490446,42491871;TP_CHROM=chr2;TP_START=29446335;TP_END=29446394
KIF5B-ALK.K15A20.COSF1381	20	117	AMPL0000000029	.	TYPE=Fusion;BREAKPOINT=57;FP_GENE_ID=KIF5B;FP_TRANSCRIPT_ID=ENST00000302418;FP_GENE_STRAND=-;FP_EXON_NUM=15;TP_GENE_ID=ALK;TP_TRANSCRIPT_ID=ENST00000389048;TP_GENE_STRAND=-;TP_EXON_NUM=20;FP_CHROM=chr10;FP_START=32317355;FP_END=32317432;TP_CHROM=chr2;TP_START=29446335;TP_END=29446394
KIF5B-ALK.K17A20.COSF1257	27	108	AMPL0000000031	.	TYPE=Fusion;BREAKPOINT=41;FP_GENE_ID=KIF5B;FP_TRANSCRIPT_ID=ENST00000302418;FP_GENE_STRAND=-;FP_EXON_NUM=17;TP_GENE_ID=ALK;TP_TRANSCRIPT_ID=ENST00000389048;TP_GENE_STRAND=-;TP_EXON_NUM=20;FP_CHROM=chr10;FP_START=32311067;FP_END=32311135;TP_CHROM=chr2;TP_START=29446335;TP_END=29446394
KIF5B-ALK.K24A20.COSF1058	20	130	AMPL0000000032	.	TYPE=Fusion;BREAKPOINT=70;FP_GENE_ID=KIF5B;FP_TRANSCRIPT_ID=ENST00000302418;FP_GENE_STRAND=-;FP_EXON_NUM=24;TP_GENE_ID=ALK;TP_TRANSCRIPT_ID=ENST00000389048;TP_GENE_STRAND=-;TP_EXON_NUM=20;FP_CHROM=chr10;FP_START=32306070;FP_END=32306160;TP_CHROM=chr2;TP_START=29446335;TP_END=29446394
KLC1-ALK.K9A20.COSF1276	27	107	AMPL0000000033	.	TYPE=Fusion;BREAKPOINT=40;FP_GENE_ID=KLC1;FP_TRANSCRIPT_ID=ENST00000389744;FP_GENE_STRAND=+;FP_EXON_NUM=9;TP_GENE_ID=ALK;TP_TRANSCRIPT_ID=ENST00000389048;TP_GENE_STRAND=-;TP_EXON_NUM=20;FP_CHROM=chr14;FP_START=104139701;FP_END=104139768;TP_CHROM=chr2;TP_START=29446335;TP_END=29446394
EML4-ALK.E14A20.COSF1064	26	120	AMPL0000000034	.	TYPE=Fusion;BREAKPOINT=54;FP_GENE_ID=EML4;FP_TRANSCRIPT_ID=ENST00000318522;FP_GENE_STRAND=+;FP_EXON_NUM=14;TP_GENE_ID=ALK;TP_TRANSCRIPT_ID=ENST00000389048;TP_GENE_STRAND=-;TP_EXON_NUM=20;FP_CHROM=chr2;FP_START=42528452;FP_END=42528532;TP_CHROM=chr2;TP_START=29446335;TP_END=29446394
KIF5B-RET.K15R11.COSF1255	20	105	AMPL0000000035	.	TYPE=Fusion;BREAKPOINT=57;FP_GENE_ID=KIF5B;FP_TRANSCRIPT_ID=ENST00000302418;FP_GENE_STRAND=-;FP_EXON_NUM=15;TP_GENE_ID=RET;TP_TRANSCRIPT_ID=ENST00000340058;TP_GENE_STRAND=+;TP_EXON_NUM=11;FP_CHROM=chr10;FP_START=32317355;FP_END=32317432;TP_CHROM=chr10;TP_START=43609927;TP_END=43609973
KIF5B-RET.K24R11.COSF1262	20	118	AMPL0000000036	.	TYPE=Fusion;BREAKPOINT=70;FP_GENE_ID=KIF5B;FP_TRANSCRIPT_ID=ENST00000302418;FP_GENE_STRAND=-;FP_EXON_NUM=24;TP_GENE_ID=RET;TP_TRANSCRIPT_ID=ENST00000340058;TP_GENE_STRAND=+;TP_EXON_NUM=11;FP_CHROM=chr10;FP_START=32306070;FP_END=32306160;TP_CHROM=chr10;TP_START=43609927;TP_END=43609973
KIF5B-RET.K24R8.COSF1236	20	115	AMPL0000000037	.	TYPE=Fusion;BREAKPOINT=70;FP_GENE_ID=KIF5B;FP_TRANSCRIPT_ID=ENST00000302418;FP_GENE_STRAND=-;FP_EXON_NUM=24;TP_GENE_ID=RET;TP_TRANSCRIPT_ID=ENST00000340058;TP_GENE_STRAND=+;TP_EXON_NUM=8;FP_CHROM=chr10;FP_START=32306070;FP_END=32306160;TP_CHROM=chr10;TP_START=43607546;TP_END=43607590
CCDC6-RET.C1R12.COSF1271	24	121	AMPL0000000038	.	TYPE=Fusion;BREAKPOINT=49;FP_GENE_ID=CCDC6;FP_TRANSCRIPT_ID=ENST00000263102;FP_GENE_STRAND=-;FP_EXON_NUM=1;TP_GENE_ID=RET;TP_TRANSCRIPT_ID=ENST00000340058;TP_GENE_STRAND=+;TP_EXON_NUM=12;FP_CHROM=chr10;FP_START=61665879;FP_END=61665952;TP_CHROM=chr10;TP_START=43612031;TP_END=43612102
KIF5B-RET.K15R12.COSF1232	20	125	AMPL0000000039	.	TYPE=Fusion;BREAKPOINT=57;FP_GENE_ID=KIF5B;FP_TRANSCRIPT_ID=ENST00000302418;FP_GENE_STRAND=-;FP_EXON_NUM=15;TP_GENE_ID=RET;TP_TRANSCRIPT_ID=ENST00000340058;TP_GENE_STRAND=+;TP_EXON_NUM=12;FP_CHROM=chr10;FP_START=32317355;FP_END=32317432;TP_CHROM=chr10;TP_START=43612031;TP_END=43612102
KIF5B-RET.K16R12.COSF1230	28	96	AMPL0000000040	.	TYPE=Fusion;BREAKPOINT=20;FP_GENE_ID=KIF5B;FP_TRANSCRIPT_ID=ENST00000302418;FP_GENE_STRAND=-;FP_EXON_NUM=16;TP_GENE_ID=RET;TP_TRANSCRIPT_ID=ENST00000340058;TP_GENE_STRAND=+;TP_EXON_NUM=12;FP_CHROM=chr10;FP_START=32311775;FP_END=32311823;TP_CHROM=chr10;TP_START=43612031;TP_END=43612102
KIF5B-RET.K22R12.COSF1253	27	124	AMPL0000000041	.	TYPE=Fusion;BREAKPOINT=49;FP_GENE_ID=KIF5B;FP_TRANSCRIPT_ID=ENST00000302418;FP_GENE_STRAND=-;FP_EXON_NUM=21,22;TP_GENE_ID=RET;TP_TRANSCRIPT_ID=ENST00000340058;TP_GENE_STRAND=+;TP_EXON_NUM=12;FP_CHROM=chr10;FP_START=32307243,32307429;FP_END=32307315,32307433;TP_CHROM=chr10;TP_START=43612031;TP_END=43612102
KIF5B-RET.K23R12.COSF1234	19	119	AMPL0000000042	.	TYPE=Fusion;BREAKPOINT=52;FP_GENE_ID=KIF5B;FP_TRANSCRIPT_ID=ENST00000302418;FP_GENE_STRAND=-;FP_EXON_NUM=23;TP_GENE_ID=RET;TP_TRANSCRIPT_ID=ENST00000340058;TP_GENE_STRAND=+;TP_EXON_NUM=12;FP_CHROM=chr10;FP_START=32306979;FP_END=32307050;TP_CHROM=chr10;TP_START=43612031;TP_END=43612102
CD74-ROS1.C6R32.COSF1202	23	118	AMPL0000000043	.	TYPE=Fusion;BREAKPOINT=47;FP_GENE_ID=CD74;FP_TRANSCRIPT_ID=ENST00000353334;FP_GENE_STRAND=-;FP_EXON_NUM=6;TP_GENE_ID=ROS1;TP_TRANSCRIPT_ID=ENST00000368508;TP_GENE_STRAND=-;TP_EXON_NUM=32;FP_CHROM=chr5;FP_START=149784242;FP_END=149784312;TP_CHROM=chr6;TP_START=117650533;TP_END=117650609
SDC4-ROS1.S2R32.COSF1265	22	95	AMPL0000000044	.	TYPE=Fusion;BREAKPOINT=25;FP_GENE_ID=SDC4;FP_TRANSCRIPT_ID=ENST00000372733;FP_GENE_STRAND=-;FP_EXON_NUM=2;TP_GENE_ID=ROS1;TP_TRANSCRIPT_ID=ENST00000368508;TP_GENE_STRAND=-;TP_EXON_NUM=32;FP_CHROM=chr20;FP_START=43964421;FP_END=43964468;TP_CHROM=chr6;TP_START=117650533;TP_END=117650609
SDC4-ROS1.S4R32.COSF1278	21	110	AMPL0000000045	.	TYPE=Fusion;BREAKPOINT=41;FP_GENE_ID=SDC4;FP_TRANSCRIPT_ID=ENST00000372733;FP_GENE_STRAND=-;FP_EXON_NUM=4;TP_GENE_ID=ROS1;TP_TRANSCRIPT_ID=ENST00000368508;TP_GENE_STRAND=-;TP_EXON_NUM=32;FP_CHROM=chr20;FP_START=43959005;FP_END=43959067;TP_CHROM=chr6;TP_START=117650533;TP_END=117650609
SLC34A2-ROS1.S4R32.COSF1197	26	95	AMPL0000000047	.	TYPE=Fusion;BREAKPOINT=21;FP_GENE_ID=SLC34A2;FP_TRANSCRIPT_ID=ENST00000503434;FP_GENE_STRAND=+;FP_EXON_NUM=4;TP_GENE_ID=ROS1;TP_TRANSCRIPT_ID=ENST00000368508;TP_GENE_STRAND=-;TP_EXON_NUM=32;FP_CHROM=chr4;FP_START=25665905;FP_END=25665952;TP_CHROM=chr6;TP_START=117650533;TP_END=117650609
SDC4-ROS1.S2R34	22	99	AMPL0000000048	.	TYPE=Fusion;BREAKPOINT=25;FP_GENE_ID=SDC4;FP_TRANSCRIPT_ID=ENST00000372733;FP_GENE_STRAND=-;FP_EXON_NUM=2;TP_GENE_ID=ROS1;TP_TRANSCRIPT_ID=ENST00000368508;TP_GENE_STRAND=-;TP_EXON_NUM=34;FP_CHROM=chr20;FP_START=43964421;FP_END=43964468;TP_CHROM=chr6;TP_START=117645500;TP_END=117645578
SDC4-ROS1.S4R34.COSF1280	21	114	AMPL0000000049	.	TYPE=Fusion;BREAKPOINT=41;FP_GENE_ID=SDC4;FP_TRANSCRIPT_ID=ENST00000372733;FP_GENE_STRAND=-;FP_EXON_NUM=4;TP_GENE_ID=ROS1;TP_TRANSCRIPT_ID=ENST00000368508;TP_GENE_STRAND=-;TP_EXON_NUM=34;FP_CHROM=chr20;FP_START=43959005;FP_END=43959067;TP_CHROM=chr6;TP_START=117645500;TP_END=117645578
CD74-ROS1.C6R34.COSF1200	23	122	AMPL0000000050	.	TYPE=Fusion;BREAKPOINT=47;FP_GENE_ID=CD74;FP_TRANSCRIPT_ID=ENST00000353334;FP_GENE_STRAND=-;FP_EXON_NUM=6;TP_GENE_ID=ROS1;TP_TRANSCRIPT_ID=ENST00000368508;TP_GENE_STRAND=-;TP_EXON_NUM=34;FP_CHROM=chr5;FP_START=149784242;FP_END=149784312;TP_CHROM=chr6;TP_START=117645500;TP_END=117645578
EZR-ROS1.E10R34.COSF1267	23	93	AMPL0000000051	.	TYPE=Fusion;BREAKPOINT=18;FP_GENE_ID=EZR;FP_TRANSCRIPT_ID=ENST00000367075;FP_GENE_STRAND=-;FP_EXON_NUM=10;TP_GENE_ID=ROS1;TP_TRANSCRIPT_ID=ENST00000368508;TP_GENE_STRAND=-;TP_EXON_NUM=34;FP_CHROM=chr6;FP_START=159191795;FP_END=159191836;TP_CHROM=chr6;TP_START=117645500;TP_END=117645578
SLC34A2-ROS1.S4R34.COSF1198	26	99	AMPL0000000052	.	TYPE=Fusion;BREAKPOINT=21;FP_GENE_ID=SLC34A2;FP_TRANSCRIPT_ID=ENST00000503434;FP_GENE_STRAND=+;FP_EXON_NUM=4;TP_GENE_ID=ROS1;TP_TRANSCRIPT_ID=ENST00000368508;TP_GENE_STRAND=-;TP_EXON_NUM=34;FP_CHROM=chr4;FP_START=25665905;FP_END=25665952;TP_CHROM=chr6;TP_START=117645500;TP_END=117645578
LRIG3-ROS1.L16R35.COSF1269	24	103	AMPL0000000055	.	TYPE=Fusion;BREAKPOINT=24;FP_GENE_ID=LRIG3;FP_TRANSCRIPT_ID=ENST00000320743;FP_GENE_STRAND=-;FP_EXON_NUM=16;TP_GENE_ID=ROS1;TP_TRANSCRIPT_ID=ENST00000368508;TP_GENE_STRAND=-;TP_EXON_NUM=35;FP_CHROM=chr12;FP_START=59270226;FP_END=59270274;TP_CHROM=chr6;TP_START=117642475;TP_END=117642557
GOPC-ROS1.G8R35.COSF1139	23	102	AMPL0000000056	.	TYPE=Fusion;BREAKPOINT=24;FP_GENE_ID=GOPC;FP_TRANSCRIPT_ID=ENST00000368498;FP_GENE_STRAND=-;FP_EXON_NUM=8;TP_GENE_ID=ROS1;TP_TRANSCRIPT_ID=ENST00000368508;TP_GENE_STRAND=-;TP_EXON_NUM=35;FP_CHROM=chr6;FP_START=117888016;FP_END=117888063;TP_CHROM=chr6;TP_START=117642475;TP_END=117642557
GOPC-ROS1.G4R36.COSF1188	26	107	AMPL0000000057	.	TYPE=Fusion;BREAKPOINT=62;FP_GENE_ID=GOPC;FP_TRANSCRIPT_ID=ENST00000368498;FP_GENE_STRAND=-;FP_EXON_NUM=4;TP_GENE_ID=ROS1;TP_TRANSCRIPT_ID=ENST00000368508;TP_GENE_STRAND=-;TP_EXON_NUM=36;FP_CHROM=chr6;FP_START=117896339;FP_END=117896427;TP_CHROM=chr6;TP_START=117641149;TP_END=117641193
CEL-NTRK1.C7N7	20	95	AMPL0000000058	.	TYPE=Fusion;BREAKPOINT=58;FP_GENE_ID=CEL;FP_TRANSCRIPT_ID=ENST00000372080;FP_GENE_STRAND=+;FP_EXON_NUM=7;TP_GENE_ID=NTRK1;TP_TRANSCRIPT_ID=ENST00000392302;TP_GENE_STRAND=+;TP_EXON_NUM=7;FP_CHROM=chr9;FP_START=135942514;FP_END=135942592;TP_CHROM=chr1;TP_START=156838296;TP_END=156838331
NFASC-NTRK1.N18N10	22	122	AMPL0000000059	.	TYPE=Fusion;BREAKPOINT=59;FP_GENE_ID=NFASC;FP_TRANSCRIPT_ID=ENST00000360049;FP_GENE_STRAND=+;FP_EXON_NUM=18;TP_GENE_ID=NTRK1;TP_TRANSCRIPT_ID=ENST00000392302;TP_GENE_STRAND=+;TP_EXON_NUM=10,11;FP_CHROM=chr1;FP_START=204948606;FP_END=204948687;TP_CHROM=chr1;TP_START=156844362,156844697;TP_END=156844418,156844703
IRF2BP2-NTRK1.I1N10	19	98	AMPL0000000060	.	TYPE=Fusion;BREAKPOINT=38;FP_GENE_ID=IRF2BP2;FP_TRANSCRIPT_ID=ENST00000366609;FP_GENE_STRAND=-;FP_EXON_NUM=1;TP_GENE_ID=NTRK1;TP_TRANSCRIPT_ID=ENST00000392302;TP_GENE_STRAND=+;TP_EXON_NUM=10,11;FP_CHROM=chr1;FP_START=234744192;FP_END=234744249;TP_CHROM=chr1;TP_START=156844362,156844697;TP_END=156844418,156844703
TFG-NTRK1.T5N10	28	87	AMPL0000000061	.	TYPE=Fusion;BREAKPOINT=18;FP_GENE_ID=TFG;FP_TRANSCRIPT_ID=ENST00000240851;FP_GENE_STRAND=+;FP_EXON_NUM=5;TP_GENE_ID=NTRK1;TP_TRANSCRIPT_ID=ENST00000392302;TP_GENE_STRAND=+;TP_EXON_NUM=10,11;FP_CHROM=chr3;FP_START=100451470;FP_END=100451516;TP_CHROM=chr1;TP_START=156844362,156844697;TP_END=156844418,156844703
SQSTM1-NTRK1.S5N10	20	122	AMPL0000000062	.	TYPE=Fusion;BREAKPOINT=61;FP_GENE_ID=SQSTM1;FP_TRANSCRIPT_ID=ENST00000389805;FP_GENE_STRAND=+;FP_EXON_NUM=5;TP_GENE_ID=NTRK1;TP_TRANSCRIPT_ID=ENST00000392302;TP_GENE_STRAND=+;TP_EXON_NUM=10,11;FP_CHROM=chr5;FP_START=179252145;FP_END=179252226;TP_CHROM=chr1;TP_START=156844362,156844697;TP_END=156844418,156844703
SSBP2-NTRK1.S12N12	23	117	AMPL0000000063	.	TYPE=Fusion;BREAKPOINT=59;FP_GENE_ID=SSBP2;FP_TRANSCRIPT_ID=ENST00000320672;FP_GENE_STRAND=-;FP_EXON_NUM=11,12;TP_GENE_ID=NTRK1;TP_TRANSCRIPT_ID=ENST00000392302;TP_GENE_STRAND=+;TP_EXON_NUM=12;FP_CHROM=chr5;FP_START=80742686,80744608;FP_END=80742741,80744635;TP_CHROM=chr1;TP_START=156845311;TP_END=156845367
NTRK1-DYNC2H1.N17D86	27	124	AMPL0000000064	.	TYPE=Fusion;BREAKPOINT=48;FP_GENE_ID=NTRK1;FP_TRANSCRIPT_ID=ENST00000392302;FP_GENE_STRAND=+;FP_EXON_NUM=17;TP_GENE_ID=DYNC2H1;TP_TRANSCRIPT_ID=ENST00000375735;TP_GENE_STRAND=+;TP_EXON_NUM=86;FP_CHROM=chr1;FP_START=156851511;FP_END=156851586;TP_CHROM=chr11;TP_START=103325913;TP_END=103325988
CD74-NTRK1.C3N13	19	143	AMPL0000000065	.	TYPE=Fusion;BREAKPOINT=59;FP_GENE_ID=CD74;FP_TRANSCRIPT_ID=ENST00000353334;FP_GENE_STRAND=-;FP_EXON_NUM=3;TP_GENE_ID=NTRK1;TP_TRANSCRIPT_ID=ENST00000524377;TP_GENE_STRAND=+;TP_EXON_NUM=13;FP_CHROM=chr5;FP_START=149786443;FP_END=149786521;TP_CHROM=chr1;TP_START=156845871;TP_END=156845957
MPRIP-NTRK1.M14N13	19	139	AMPL0000000066	.	TYPE=Fusion;BREAKPOINT=55;FP_GENE_ID=MPRIP;FP_TRANSCRIPT_ID=ENST00000395811;FP_GENE_STRAND=+;FP_EXON_NUM=14;TP_GENE_ID=NTRK1;TP_TRANSCRIPT_ID=ENST00000524377;TP_GENE_STRAND=+;TP_EXON_NUM=13;FP_CHROM=chr17;FP_START=17062242;FP_END=17062316;TP_CHROM=chr1;TP_START=156845871;TP_END=156845957
MPRIP-NTRK1.M18N13	18	107	AMPL0000000067	.	TYPE=Fusion;BREAKPOINT=24;FP_GENE_ID=MPRIP;FP_TRANSCRIPT_ID=ENST00000395811;FP_GENE_STRAND=+;FP_EXON_NUM=18;TP_GENE_ID=NTRK1;TP_TRANSCRIPT_ID=ENST00000524377;TP_GENE_STRAND=+;TP_EXON_NUM=13;FP_CHROM=chr17;FP_START=17077347;FP_END=17077389;TP_CHROM=chr1;TP_START=156845871;TP_END=156845957
MPRIP-NTRK1.M21N13	18	98	AMPL0000000068	.	TYPE=Fusion;BREAKPOINT=15;FP_GENE_ID=MPRIP;FP_TRANSCRIPT_ID=ENST00000395811;FP_GENE_STRAND=+;FP_EXON_NUM=21;TP_GENE_ID=NTRK1;TP_TRANSCRIPT_ID=ENST00000524377;TP_GENE_STRAND=+;TP_EXON_NUM=13;FP_CHROM=chr17;FP_START=17080693;FP_END=17080726;TP_CHROM=chr1;TP_START=156845871;TP_END=156845957
CUX1-RET.C10R12	24	125	AMPL0000000069	.	TYPE=Fusion;BREAKPOINT=53;FP_GENE_ID=CUX1;FP_TRANSCRIPT_ID=ENST00000292538;FP_GENE_STRAND=+;FP_EXON_NUM=10;TP_GENE_ID=RET;TP_TRANSCRIPT_ID=ENST00000355710;TP_GENE_STRAND=+;TP_EXON_NUM=12;FP_CHROM=chr7;FP_START=101813753;FP_END=101813830;TP_CHROM=chr10;TP_START=43612031;TP_END=43612102
HIP1-ALK.H28A20	19	88	AMPL0000000070	.	TYPE=Fusion;BREAKPOINT=29;FP_GENE_ID=HIP1;FP_TRANSCRIPT_ID=ENST00000336926;FP_GENE_STRAND=-;FP_EXON_NUM=28;TP_GENE_ID=ALK;TP_TRANSCRIPT_ID=ENST00000389048;TP_GENE_STRAND=-;TP_EXON_NUM=20;FP_CHROM=chr7;FP_START=75172169;FP_END=75172217;TP_CHROM=chr2;TP_START=29446335;TP_END=29446394
HIP1-ALK.H21A20	18	101	AMPL0000000071	.	TYPE=Fusion;BREAKPOINT=43;FP_GENE_ID=HIP1;FP_TRANSCRIPT_ID=ENST00000336926;FP_GENE_STRAND=-;FP_EXON_NUM=21;TP_GENE_ID=ALK;TP_TRANSCRIPT_ID=ENST00000389048;TP_GENE_STRAND=-;TP_EXON_NUM=20;FP_CHROM=chr7;FP_START=75183411;FP_END=75183472;TP_CHROM=chr2;TP_START=29446335;TP_END=29446394
TPR-ALK.T15A20	26	130	AMPL0000000072	.	TYPE=Fusion;BREAKPOINT=64;FP_GENE_ID=TPR;FP_TRANSCRIPT_ID=ENST00000367478;FP_GENE_STRAND=-;FP_EXON_NUM=15;TP_GENE_ID=ALK;TP_TRANSCRIPT_ID=ENST00000389048;TP_GENE_STRAND=-;TP_EXON_NUM=20;FP_CHROM=chr1;FP_START=186325417;FP_END=186325507;TP_CHROM=chr2;TP_START=29446335;TP_END=29446394
HMBS.ENCTRL.E8E9	18	109	AMPL0000000073	.	TYPE=CONTROL;GENE_ID=HMBS;TRANSCRIPT_ID=ENST00000537841;GENE_STRAND=+;EXON_NUM=8,9;CHROM=chr11;START=118960910,118962122;END=118960975,118962187
TBP.ENCTRL.E3E4	19	107	AMPL0000000074	.	TYPE=CONTROL;GENE_ID=TBP;TRANSCRIPT_ID=ENST00000392092;GENE_STRAND=+;EXON_NUM=3,4;CHROM=chr6;START=170871252,170873632;END=170871321,170873693
MYC.ENCTRL.E2E3	22	108	AMPL0000000076	.	TYPE=CONTROL;GENE_ID=MYC;TRANSCRIPT_ID=ENST00000377970;GENE_STRAND=+;EXON_NUM=2,3;CHROM=chr8;START=128751218,128752641;END=128751265,128752728
LMNA.ENCTRL.E3E4	25	108	AMPL0000000077	.	TYPE=CONTROL;GENE_ID=LMNA;TRANSCRIPT_ID=ENST00000368300;GENE_STRAND=+;EXON_NUM=3,4;CHROM=chr1;START=156104257,156104595;END=156104319,156104665
ALK.5p_NM_004304.4.e5e6	19	107	AMPL0000000078	.	TYPE=Driver_Gene;GENE_ID=ALK;TRANSCRIPT_ID=ENST00000389048;GENE_STRAND=-;EXON_NUM=5,6;CHROM=chr2;START=29606597,29551278;END=29606655,29551347
ALK.3p_NM_004304.4.e23e24	21	105	AMPL0000000079	.	TYPE=Driver_Gene;GENE_ID=ALK;TRANSCRIPT_ID=ENST00000389048;GENE_STRAND=-;EXON_NUM=25,26;CHROM=chr2;START=29432651,29430091;END=29432729,29430138
RET.5p_NM_020975.4.e6e7	20	108	AMPL0000000080	.	TYPE=Driver_Gene;GENE_ID=RET;TRANSCRIPT_ID=ENST00000340058;GENE_STRAND=+;EXON_NUM=6,7;CHROM=chr10;START=43604624,43606654;END=43604678,43606730
RET.3p_NM_020975.4.e18e19	20	106	AMPL0000000081	.	TYPE=Driver_Gene;GENE_ID=RET;TRANSCRIPT_ID=ENST00000340058;GENE_STRAND=+;EXON_NUM=18,19;CHROM=chr10;START=43620366,43622022;END=43620430,43622086
ROS1.5p_NM_002944.2.e11e12	26	103	AMPL0000000082	.	TYPE=Driver_Gene;GENE_ID=ROS1;TRANSCRIPT_ID=ENST00000368508;GENE_STRAND=-;EXON_NUM=11,12;CHROM=chr6;START=117714386,117710955;END=117714462,117711009
ROS1.3p_NM_002944.2.e38e39	26	105	AMPL0000000083	.	TYPE=Driver_Gene;GENE_ID=ROS1;TRANSCRIPT_ID=ENST00000368508;GENE_STRAND=-;EXON_NUM=38,39;CHROM=chr6;START=117638305,117632230;END=117638385,117632280
NTRK1.5p.eNST00000392302.e2e3	19	126	AMPL0000000084	.	TYPE=Driver_Gene;GENE_ID=NTRK1;TRANSCRIPT_ID=ENST00000392302;GENE_STRAND=+;EXON_NUM=2,3,4;CHROM=chr1;START=156811924,156834145,156834519;END=156811985,156834220,156834532
NTRK1.3p.eNST00000392302.e17e18	22	113	AMPL0000000085	.	TYPE=Driver_Gene;GENE_ID=NTRK1;TRANSCRIPT_ID=ENST00000392302;GENE_STRAND=+;EXON_NUM=16,17;CHROM=chr1;START=156849890,156851248;END=156849949,156851323
EML4-ALK.E6A19.COSF1296	27	92	AMPL0000000001	.	TYPE=Fusion;BREAKPOINT=30;FP_GENE_ID=EML4;FP_TRANSCRIPT_ID=ENST00000318522;FP_GENE_STRAND=+;FP_EXON_NUM=6;TP_GENE_ID=ALK;TP_TRANSCRIPT_ID=ENST00000389048;TP_GENE_STRAND=-;TP_EXON_NUM=19;FP_CHROM=chr2;FP_START=42490389;FP_END=42490446;TP_CHROM=chr2;TP_START=29448374;TP_END=29448431
EML4-ALK.E2A20.COSF479	20	117	AMPL0000000003	.	TYPE=Fusion;BREAKPOINT=36;FP_GENE_ID=EML4;FP_TRANSCRIPT_ID=ENST00000318522;FP_GENE_STRAND=+;FP_EXON_NUM=2;TP_GENE_ID=ALK;TP_TRANSCRIPT_ID=ENST00000389048;TP_GENE_STRAND=-;TP_EXON_NUM=20;FP_CHROM=chr2;FP_START=42472745;FP_END=42472801;TP_CHROM=chr2;TP_START=29446431;TP_END=29446511
EML4-ALK.E2A20.COSF479.1	20	143	AMPL0000000004	.	TYPE=Fusion;BREAKPOINT=62;FP_GENE_ID=EML4;FP_TRANSCRIPT_ID=ENST00000318522;FP_GENE_STRAND=+;FP_EXON_NUM=2;TP_GENE_ID=ALK;TP_TRANSCRIPT_ID=ENST00000389048;TP_GENE_STRAND=-;TP_EXON_NUM=20;FP_CHROM=chr2;FP_START=42472745;FP_END=42472827;TP_CHROM=chr2;TP_START=29446431;TP_END=29446511
EML4-ALK.E15A20.COSF413	27	130	AMPL0000000005	.	TYPE=Fusion;BREAKPOINT=56;FP_GENE_ID=EML4;FP_TRANSCRIPT_ID=ENST00000318522;FP_GENE_STRAND=+;FP_EXON_NUM=15;TP_GENE_ID=ALK;TP_TRANSCRIPT_ID=ENST00000389048;TP_GENE_STRAND=-;TP_EXON_NUM=20;FP_CHROM=chr2;FP_START=42530286;FP_END=42530369;TP_CHROM=chr2;TP_START=29446256;TP_END=29446323
EML4-ALK.E17A20.COSF1367	24	113	AMPL0000000006	.	TYPE=Fusion;BREAKPOINT=17;FP_GENE_ID=EML4;FP_TRANSCRIPT_ID=ENST00000318522;FP_GENE_STRAND=+;FP_EXON_NUM=17;TP_GENE_ID=ALK;TP_TRANSCRIPT_ID=ENST00000389048;TP_GENE_STRAND=-;TP_EXON_NUM=20;FP_CHROM=chr2;FP_START=42531630,42534181;FP_END=42531665,42534187;TP_CHROM=chr2;TP_START=29446256;TP_END=29446348
EML4-ALK.E17A20.COSF1367.1	24	139	AMPL0000000007	.	TYPE=Fusion;BREAKPOINT=43;FP_GENE_ID=EML4;FP_TRANSCRIPT_ID=ENST00000318522;FP_GENE_STRAND=+;FP_EXON_NUM=17;TP_GENE_ID=ALK;TP_TRANSCRIPT_ID=ENST00000389048;TP_GENE_STRAND=-;TP_EXON_NUM=20;FP_CHROM=chr2;FP_START=42531630,42534181;FP_END=42531691,42534187;TP_CHROM=chr2;TP_START=29446256;TP_END=29446348
EML4-ALK.E17A20.COSF1366	24	130	AMPL0000000008	.	TYPE=Fusion;BREAKPOINT=34;FP_GENE_ID=EML4;FP_TRANSCRIPT_ID=ENST00000318522;FP_GENE_STRAND=+;FP_EXON_NUM=17;TP_GENE_ID=ALK;TP_TRANSCRIPT_ID=ENST00000389048;TP_GENE_STRAND=-;TP_EXON_NUM=20;FP_CHROM=chr2;FP_START=42531630,42534164;FP_END=42531665,42534187;TP_CHROM=chr2;TP_START=29446256;TP_END=29446348
EML4-ALK.E17A20.COSF1366.1	24	156	AMPL0000000009	.	TYPE=Fusion;BREAKPOINT=60;FP_GENE_ID=EML4;FP_TRANSCRIPT_ID=ENST00000318522;FP_GENE_STRAND=+;FP_EXON_NUM=17;TP_GENE_ID=ALK;TP_TRANSCRIPT_ID=ENST00000389048;TP_GENE_STRAND=-;TP_EXON_NUM=20;FP_CHROM=chr2;FP_START=42531630,42534164;FP_END=42531691,42534187;TP_CHROM=chr2;TP_START=29446256;TP_END=29446348
EML4-ALK.E14A20.COSF477	26	134	AMPL0000000010	.	TYPE=Fusion;BREAKPOINT=30;FP_GENE_ID=EML4;FP_TRANSCRIPT_ID=ENST00000318522;FP_GENE_STRAND=+;FP_EXON_NUM=14;TP_GENE_ID=ALK;TP_TRANSCRIPT_ID=ENST00000389048;TP_GENE_STRAND=-;TP_EXON_NUM=20;FP_CHROM=chr2;FP_START=42528452;FP_END=42528508;TP_CHROM=chr2;TP_START=29446256;TP_END=29446345
EML4-ALK.E14A20.COSF477.1	26	160	AMPL0000000011	.	TYPE=Fusion;BREAKPOINT=54;FP_GENE_ID=EML4;FP_TRANSCRIPT_ID=ENST00000318522;FP_GENE_STRAND=+;FP_EXON_NUM=14;TP_GENE_ID=ALK;TP_TRANSCRIPT_ID=ENST00000389048;TP_GENE_STRAND=-;TP_EXON_NUM=20;FP_CHROM=chr2;FP_START=42528452;FP_END=42528532;TP_CHROM=chr2;TP_START=29446256;TP_END=29446345
EML4-ALK.E13A20.COSF1062	27	80	AMPL0000000012	.	TYPE=Fusion;BREAKPOINT=41;FP_GENE_ID=EML4;FP_TRANSCRIPT_ID=ENST00000318522;FP_GENE_STRAND=+;FP_EXON_NUM=13;TP_GENE_ID=ALK;TP_TRANSCRIPT_ID=ENST00000389048;TP_GENE_STRAND=-;TP_EXON_NUM=20;FP_CHROM=chr2;FP_START=42522563;FP_END=42522631;TP_CHROM=chr2;TP_START=29446431;TP_END=29446462
EML4-ALK.E13A20.COSF1062.1	27	105	AMPL0000000013	.	TYPE=Fusion;BREAKPOINT=67;FP_GENE_ID=EML4;FP_TRANSCRIPT_ID=ENST00000318522;FP_GENE_STRAND=+;FP_EXON_NUM=13;TP_GENE_ID=ALK;TP_TRANSCRIPT_ID=ENST00000389048;TP_GENE_STRAND=-;TP_EXON_NUM=20;FP_CHROM=chr2;FP_START=42522563;FP_END=42522657;TP_CHROM=chr2;TP_START=29446431;TP_END=29446462
EML4-ALK.E13A20.COSF408	27	107	AMPL0000000014	.	TYPE=Fusion;BREAKPOINT=40;FP_GENE_ID=EML4;FP_TRANSCRIPT_ID=ENST00000318522;FP_GENE_STRAND=+;FP_EXON_NUM=13;TP_GENE_ID=ALK;TP_TRANSCRIPT_ID=ENST00000389048;TP_GENE_STRAND=-;TP_EXON_NUM=20;FP_CHROM=chr2;FP_START=42522563;FP_END=42522630;TP_CHROM=chr2;TP_START=29446335;TP_END=29446394
EML4-ALK.E18A20.COSF487	25	92	AMPL0000000016	.	TYPE=Fusion;BREAKPOINT=27;FP_GENE_ID=EML4;FP_TRANSCRIPT_ID=ENST00000318522;FP_GENE_STRAND=+;FP_EXON_NUM=18;TP_GENE_ID=ALK;TP_TRANSCRIPT_ID=ENST00000389048;TP_GENE_STRAND=-;TP_EXON_NUM=20;FP_CHROM=chr2;FP_START=42543112;FP_END=42543164;TP_CHROM=chr2;TP_START=29446335;TP_END=29446394
EML4-ALK.E2A20.COSF478	20	96	AMPL0000000018	.	TYPE=Fusion;BREAKPOINT=36;FP_GENE_ID=EML4;FP_TRANSCRIPT_ID=ENST00000318522;FP_GENE_STRAND=+;FP_EXON_NUM=2;TP_GENE_ID=ALK;TP_TRANSCRIPT_ID=ENST00000389048;TP_GENE_STRAND=-;TP_EXON_NUM=20;FP_CHROM=chr2;FP_START=42472745;FP_END=42472801;TP_CHROM=chr2;TP_START=29446335;TP_END=29446394
EML4-ALK.E20A20.COSF409	24	99	AMPL0000000020	.	TYPE=Fusion;BREAKPOINT=35;FP_GENE_ID=EML4;FP_TRANSCRIPT_ID=ENST00000318522;FP_GENE_STRAND=+;FP_EXON_NUM=20;TP_GENE_ID=ALK;TP_TRANSCRIPT_ID=ENST00000389048;TP_GENE_STRAND=-;TP_EXON_NUM=20;FP_CHROM=chr2;FP_START=42552609;FP_END=42552668;TP_CHROM=chr2;TP_START=29446335;TP_END=29446394
EML4-ALK.E20A20.COSF730	24	117	AMPL0000000022	.	TYPE=Fusion;BREAKPOINT=35;FP_GENE_ID=EML4;FP_TRANSCRIPT_ID=ENST00000318522;FP_GENE_STRAND=+;FP_EXON_NUM=20;TP_GENE_ID=ALK;TP_TRANSCRIPT_ID=ENST00000389048;TP_GENE_STRAND=-;TP_EXON_NUM=20;FP_CHROM=chr2;FP_START=42552609;FP_END=42552668;TP_CHROM=chr2;TP_START=29446335;TP_END=29446412
EML4-ALK.E20A20.COSF730.1	24	143	AMPL0000000023	.	TYPE=Fusion;BREAKPOINT=61;FP_GENE_ID=EML4;FP_TRANSCRIPT_ID=ENST00000318522;FP_GENE_STRAND=+;FP_EXON_NUM=20;TP_GENE_ID=ALK;TP_TRANSCRIPT_ID=ENST00000389048;TP_GENE_STRAND=-;TP_EXON_NUM=20;FP_CHROM=chr2;FP_START=42552609;FP_END=42552694;TP_CHROM=chr2;TP_START=29446335;TP_END=29446412
EML4-ALK.E6aA20.COSF411	27	97	AMPL0000000024	.	TYPE=Fusion;BREAKPOINT=30;FP_GENE_ID=EML4;FP_TRANSCRIPT_ID=ENST00000318522;FP_GENE_STRAND=+;FP_EXON_NUM=6;TP_GENE_ID=ALK;TP_TRANSCRIPT_ID=ENST00000389048;TP_GENE_STRAND=-;TP_EXON_NUM=20;FP_CHROM=chr2;FP_START=42490389;FP_END=42490446;TP_CHROM=chr2;TP_START=29446335;TP_END=29446394
EML4-ALK.E6bA20.COSF412	27	130	AMPL0000000026	.	TYPE=Fusion;BREAKPOINT=63;FP_GENE_ID=EML4;FP_TRANSCRIPT_ID=ENST00000318522;FP_GENE_STRAND=+;FP_EXON_NUM=6;TP_GENE_ID=ALK;TP_TRANSCRIPT_ID=ENST00000389048;TP_GENE_STRAND=-;TP_EXON_NUM=20;FP_CHROM=chr2;FP_START=42490389,42490633;FP_END=42490446,42490666;TP_CHROM=chr2;TP_START=29446335;TP_END=29446394
EML4-ALK.E6bA20.COSF412.1	27	156	AMPL0000000027	.	TYPE=Fusion;BREAKPOINT=89;FP_GENE_ID=EML4;FP_TRANSCRIPT_ID=ENST00000318522;FP_GENE_STRAND=+;FP_EXON_NUM=6;TP_GENE_ID=ALK;TP_TRANSCRIPT_ID=ENST00000389048;TP_GENE_STRAND=-;TP_EXON_NUM=20;FP_CHROM=chr2;FP_START=42490389,42490633,42491845;FP_END=42490446,42490666,42491871;TP_CHROM=chr2;TP_START=29446335;TP_END=29446394
EML4-ALK.E6bA20.AB374362	27	156	AMPL0000000028	.	TYPE=Fusion;BREAKPOINT=89;FP_GENE_ID=EML4;FP_TRANSCRIPT_ID=ENST00000318522;FP_GENE_STRAND=+;FP_EXON_NUM=6;TP_GENE_ID=ALK;TP_TRANSCRIPT_ID=ENST00000389048;TP_GENE_STRAND=-;TP_EXON_NUM=20;FP_CHROM=chr2;FP_START=42490389,42491845,42492058;FP_END=42490446,42491871,42492091;TP_CHROM=chr2;TP_START=29446335;TP_END=29446394
KIF5B-ALK.K15A20.COSF1060	20	102	AMPL0000000030	.	TYPE=Fusion;BREAKPOINT=57;FP_GENE_ID=KIF5B;FP_TRANSCRIPT_ID=ENST00000302418;FP_GENE_STRAND=-;FP_EXON_NUM=15;TP_GENE_ID=ALK;TP_TRANSCRIPT_ID=ENST00000389048;TP_GENE_STRAND=-;TP_EXON_NUM=20;FP_CHROM=chr10;FP_START=32317355;FP_END=32317432;TP_CHROM=chr2;TP_START=29446335;TP_END=29446379
SLC34A2-ROS1.S13R32.COSF1259	27	95	AMPL0000000046	.	TYPE=Fusion;BREAKPOINT=20;FP_GENE_ID=SLC34A2;FP_TRANSCRIPT_ID=ENST00000503434;FP_GENE_STRAND=+;FP_EXON_NUM=13;TP_GENE_ID=ROS1;TP_TRANSCRIPT_ID=ENST00000368508;TP_GENE_STRAND=-;TP_EXON_NUM=32;FP_CHROM=chr4;FP_START=25678277;FP_END=25678324;TP_CHROM=chr6;TP_START=117650533;TP_END=117650609
SLC34A2-ROS1.S13R34.COSF1261	27	99	AMPL0000000053	.	TYPE=Fusion;BREAKPOINT=20;FP_GENE_ID=SLC34A2;FP_TRANSCRIPT_ID=ENST00000503434;FP_GENE_STRAND=+;FP_EXON_NUM=13;TP_GENE_ID=ROS1;TP_TRANSCRIPT_ID=ENST00000368508;TP_GENE_STRAND=-;TP_EXON_NUM=34;FP_CHROM=chr4;FP_START=25678277;FP_END=25678324;TP_CHROM=chr6;TP_START=117645500;TP_END=117645578
TPM3-ROS1.T7R35.COSF1273	20	124	AMPL0000000054	.	TYPE=Fusion;BREAKPOINT=47;FP_GENE_ID=TPM3;FP_TRANSCRIPT_ID=ENST00000368533;FP_GENE_STRAND=-;FP_EXON_NUM=8;TP_GENE_ID=ROS1;TP_TRANSCRIPT_ID=ENST00000368508;TP_GENE_STRAND=-;TP_EXON_NUM=35;FP_CHROM=chr1;FP_START=154142877;FP_END=154142944;TP_CHROM=chr6;TP_START=117642475;TP_END=117642559
ITGB7.ENCTRL.E14E15	28	108	AMPL0000000075	.	TYPE=CONTROL;GENE_ID=ITGB7;TRANSCRIPT_ID=ENST00000267082;GENE_STRAND=-;EXON_NUM=14;CHROM=chr12;START=53586113,53585786;END=53586228,53585803
MET.E13E15.ENST00000397752	53	126	AMPLMET_1_1.3071	.	TYPE=Fusion;BREAKPOINT=90;FP_GENE_ID=MET;FP_TRANSCRIPT_ID=ENST00000397752;FP_GENE_STRAND=+;FP_EXON_NUM=13;TP_GENE_ID=MET;TP_TRANSCRIPT_ID=ENST00000397752;TP_GENE_STRAND=+;TP_EXON_NUM=15;FP_CHROM=chr7;FP_START=116411618;FP_END=116411708;TP_CHROM=chr7;TP_START=116414934;TP_END=116415024
