# Supplementary material for: RNA-Based Assay for Next-Generation Sequencing of Clinically Relevant Gene Fusions in Non-Small Cell Lung Cancer
Source: Cancers (Basel). 2021 Jan 4;13(1):139. doi: 10.3390/cancers13010139 (PMC7796105; doi:10.3390/cancers13010139)
Supplement: Supplementary file 1 [file cancers-13-00139-s001.zip › Supplementary files/Supplementary File 2.bed]

track name=Primers description="Custom AmpliSeq RNA Panel Primers" ionVersion=4.0 db=hg19 type=bedDetail color=77,175,74 priority=2
MET.E17E18.ENST00000318493	27	51	AMPLMET_5_1.13253_F	.	TYPE=GeneExpression;GENE_ID=MET;TRANSCRIPT_ID=ENST00000318493;GENE_STRAND=+;EXON_NUM=17;CHROM=chr7;START=116418948;END=116418972
MET.E17E18.ENST00000318493	126	154	AMPLMET_5_1.13253_R	.	TYPE=GeneExpression;GENE_ID=MET;TRANSCRIPT_ID=ENST00000318493;GENE_STRAND=+;EXON_NUM=18;CHROM=chr7;START=116422077;END=116422105
MET.E3E4.ENST00000318493	27	52	AMPLMET_2_1.2742_F	.	TYPE=GeneExpression;GENE_ID=MET;TRANSCRIPT_ID=ENST00000318493;GENE_STRAND=+;EXON_NUM=3;CHROM=chr7;START=116371850;END=116371875
MET.E3E4.ENST00000318493	131	153	AMPLMET_2_1.2742_R	.	TYPE=GeneExpression;GENE_ID=MET;TRANSCRIPT_ID=ENST00000318493;GENE_STRAND=+;EXON_NUM=4;CHROM=chr7;START=116380044;END=116380066
MET.E4E5.ENST00000318493	15	39	AMPLMET_1_1.7882_F	.	TYPE=GeneExpression;GENE_ID=MET;TRANSCRIPT_ID=ENST00000318493;GENE_STRAND=+;EXON_NUM=4;CHROM=chr7;START=116380063;END=116380087
MET.E4E5.ENST00000318493	134	155	AMPLMET_1_1.7882_R	.	TYPE=GeneExpression;GENE_ID=MET;TRANSCRIPT_ID=ENST00000318493;GENE_STRAND=+;EXON_NUM=5;CHROM=chr7;START=116380949;END=116380970
MET.E7E8.ENST00000318493	9	42	AMPLMET_3_1.7887_F	.	TYPE=GeneExpression;GENE_ID=MET;TRANSCRIPT_ID=ENST00000318493;GENE_STRAND=+;EXON_NUM=7;CHROM=chr7;START=116397512;END=116397545
MET.E7E8.ENST00000318493	130	150	AMPLMET_3_1.7887_R	.	TYPE=GeneExpression;GENE_ID=MET;TRANSCRIPT_ID=ENST00000318493;GENE_STRAND=+;EXON_NUM=8;CHROM=chr7;START=116397731;END=116397751
MET.E13E14.ENST00000397752	25	53	AMPLMET_1_1.5112_F	.	TYPE=GeneExpression;GENE_ID=MET;TRANSCRIPT_ID=ENST00000397752;GENE_STRAND=+;EXON_NUM=13;CHROM=chr7;START=116411643;END=116411671
MET.E13E14.ENST00000397752	126	152	AMPLMET_1_1.5112_R	.	TYPE=GeneExpression;GENE_ID=MET;TRANSCRIPT_ID=ENST00000397752;GENE_STRAND=+;EXON_NUM=14;CHROM=chr7;START=116411938;END=116411964
EML4-ALK.E6A19.COSF1296	0	26	AMPL0000000001_F	.	TYPE=Fusion;FP_GENE_ID=EML4;FP_TRANSCRIPT_ID=ENST00000318522;FP_GENE_STRAND=+;FP_EXON_NUM=6;FP_CHROM=chr2;FP_START=42490389;FP_END=42490416
EML4-ALK.E6A19.COSF1296	93	114	AMPL0000000001_R	.	TYPE=Fusion;RP_GENE_ID=ALK;RP_TRANSCRIPT_ID=ENST00000389048;RP_GENE_STRAND=-;RP_EXON_NUM=19;RP_CHROM=chr2;RP_START=29448374;RP_END=29448396
EML4-ALK.E6A19.COSF1296.1	0	26	AMPL0000000002_F	.	TYPE=Fusion;FP_GENE_ID=EML4;FP_TRANSCRIPT_ID=ENST00000318522;FP_GENE_STRAND=+;FP_EXON_NUM=6;FP_CHROM=chr2;FP_START=42490389;FP_END=42490416
EML4-ALK.E6A19.COSF1296.1	119	140	AMPL0000000002_R	.	TYPE=Fusion;RP_GENE_ID=ALK;RP_TRANSCRIPT_ID=ENST00000389048;RP_GENE_STRAND=-;RP_EXON_NUM=19;RP_CHROM=chr2;RP_START=29448374;RP_END=29448396
EML4-ALK.E15A20.COSF413	0	26	AMPL0000000005_F	.	TYPE=Fusion;FP_GENE_ID=EML4;FP_TRANSCRIPT_ID=ENST00000318522;FP_GENE_STRAND=+;FP_EXON_NUM=15;FP_CHROM=chr2;FP_START=42530286;FP_END=42530313
EML4-ALK.E15A20.COSF413	131	150	AMPL0000000005_R	.	TYPE=Fusion;RP_GENE_ID=ALK;RP_TRANSCRIPT_ID=ENST00000389048;RP_GENE_STRAND=-;RP_EXON_NUM=20;RP_CHROM=chr2;RP_START=29446256;RP_END=29446276
EML4-ALK.E17A20.COSF1367	0	23	AMPL0000000006_F	.	TYPE=Fusion;FP_GENE_ID=EML4;FP_TRANSCRIPT_ID=ENST00000318522;FP_GENE_STRAND=+;FP_EXON_NUM=17;FP_CHROM=chr2;FP_START=42531630;FP_END=42531654
EML4-ALK.E17A20.COSF1367	114	133	AMPL0000000006_R	.	TYPE=Fusion;RP_GENE_ID=ALK;RP_TRANSCRIPT_ID=ENST00000389048;RP_GENE_STRAND=-;RP_EXON_NUM=20;RP_CHROM=chr2;RP_START=29446256;RP_END=29446276
EML4-ALK.E17A20.COSF1367.1	0	23	AMPL0000000007_F	.	TYPE=Fusion;FP_GENE_ID=EML4;FP_TRANSCRIPT_ID=ENST00000318522;FP_GENE_STRAND=+;FP_EXON_NUM=17;FP_CHROM=chr2;FP_START=42531630;FP_END=42531654
EML4-ALK.E17A20.COSF1367.1	140	159	AMPL0000000007_R	.	TYPE=Fusion;RP_GENE_ID=ALK;RP_TRANSCRIPT_ID=ENST00000389048;RP_GENE_STRAND=-;RP_EXON_NUM=20;RP_CHROM=chr2;RP_START=29446256;RP_END=29446276
EML4-ALK.E17A20.COSF1366	0	23	AMPL0000000008_F	.	TYPE=Fusion;FP_GENE_ID=EML4;FP_TRANSCRIPT_ID=ENST00000318522;FP_GENE_STRAND=+;FP_EXON_NUM=17;FP_CHROM=chr2;FP_START=42531630;FP_END=42531654
EML4-ALK.E17A20.COSF1366	131	150	AMPL0000000008_R	.	TYPE=Fusion;RP_GENE_ID=ALK;RP_TRANSCRIPT_ID=ENST00000389048;RP_GENE_STRAND=-;RP_EXON_NUM=20;RP_CHROM=chr2;RP_START=29446256;RP_END=29446276
EML4-ALK.E17A20.COSF1366.1	0	23	AMPL0000000009_F	.	TYPE=Fusion;FP_GENE_ID=EML4;FP_TRANSCRIPT_ID=ENST00000318522;FP_GENE_STRAND=+;FP_EXON_NUM=17;FP_CHROM=chr2;FP_START=42531630;FP_END=42531654
EML4-ALK.E17A20.COSF1366.1	157	176	AMPL0000000009_R	.	TYPE=Fusion;RP_GENE_ID=ALK;RP_TRANSCRIPT_ID=ENST00000389048;RP_GENE_STRAND=-;RP_EXON_NUM=20;RP_CHROM=chr2;RP_START=29446256;RP_END=29446276
EML4-ALK.E14A20.COSF477	0	25	AMPL0000000010_F	.	TYPE=Fusion;FP_GENE_ID=EML4;FP_TRANSCRIPT_ID=ENST00000318522;FP_GENE_STRAND=+;FP_EXON_NUM=14;FP_CHROM=chr2;FP_START=42528452;FP_END=42528478
EML4-ALK.E14A20.COSF477	135	154	AMPL0000000010_R	.	TYPE=Fusion;RP_GENE_ID=ALK;RP_TRANSCRIPT_ID=ENST00000389048;RP_GENE_STRAND=-;RP_EXON_NUM=20;RP_CHROM=chr2;RP_START=29446256;RP_END=29446276
EML4-ALK.E14A20.COSF477.1	0	25	AMPL0000000011_F	.	TYPE=Fusion;FP_GENE_ID=EML4;FP_TRANSCRIPT_ID=ENST00000318522;FP_GENE_STRAND=+;FP_EXON_NUM=14;FP_CHROM=chr2;FP_START=42528452;FP_END=42528478
EML4-ALK.E14A20.COSF477.1	161	180	AMPL0000000011_R	.	TYPE=Fusion;RP_GENE_ID=ALK;RP_TRANSCRIPT_ID=ENST00000389048;RP_GENE_STRAND=-;RP_EXON_NUM=20;RP_CHROM=chr2;RP_START=29446256;RP_END=29446276
EML4-ALK.E13A20.COSF408	0	26	AMPL0000000014_F	.	TYPE=Fusion;FP_GENE_ID=EML4;FP_TRANSCRIPT_ID=ENST00000318522;FP_GENE_STRAND=+;FP_EXON_NUM=13;FP_CHROM=chr2;FP_START=42522563;FP_END=42522590
EML4-ALK.E13A20.COSF408	108	126	AMPL0000000014_R	.	TYPE=Fusion;RP_GENE_ID=ALK;RP_TRANSCRIPT_ID=ENST00000389048;RP_GENE_STRAND=-;RP_EXON_NUM=20;RP_CHROM=chr2;RP_START=29446335;RP_END=29446354
EML4-ALK.E13A20.AB462411	0	26	AMPL0000000015_F	.	TYPE=Fusion;FP_GENE_ID=EML4;FP_TRANSCRIPT_ID=ENST00000318522;FP_GENE_STRAND=+;FP_EXON_NUM=13;FP_CHROM=chr2;FP_START=42522563;FP_END=42522590
EML4-ALK.E13A20.AB462411	134	152	AMPL0000000015_R	.	TYPE=Fusion;RP_GENE_ID=ALK;RP_TRANSCRIPT_ID=ENST00000389048;RP_GENE_STRAND=-;RP_EXON_NUM=20;RP_CHROM=chr2;RP_START=29446335;RP_END=29446354
EML4-ALK.E18A20.COSF487	0	24	AMPL0000000016_F	.	TYPE=Fusion;FP_GENE_ID=EML4;FP_TRANSCRIPT_ID=ENST00000318522;FP_GENE_STRAND=+;FP_EXON_NUM=18;FP_CHROM=chr2;FP_START=42543112;FP_END=42543137
EML4-ALK.E18A20.COSF487	93	111	AMPL0000000016_R	.	TYPE=Fusion;RP_GENE_ID=ALK;RP_TRANSCRIPT_ID=ENST00000389048;RP_GENE_STRAND=-;RP_EXON_NUM=20;RP_CHROM=chr2;RP_START=29446335;RP_END=29446354
EML4-ALK.E18A20.COSF487.1	0	24	AMPL0000000017_F	.	TYPE=Fusion;FP_GENE_ID=EML4;FP_TRANSCRIPT_ID=ENST00000318522;FP_GENE_STRAND=+;FP_EXON_NUM=18;FP_CHROM=chr2;FP_START=42543112;FP_END=42543137
EML4-ALK.E18A20.COSF487.1	119	137	AMPL0000000017_R	.	TYPE=Fusion;RP_GENE_ID=ALK;RP_TRANSCRIPT_ID=ENST00000389048;RP_GENE_STRAND=-;RP_EXON_NUM=20;RP_CHROM=chr2;RP_START=29446335;RP_END=29446354
EML4-ALK.E2A20.COSF478	0	19	AMPL0000000018_F	.	TYPE=Fusion;FP_GENE_ID=EML4;FP_TRANSCRIPT_ID=ENST00000318522;FP_GENE_STRAND=+;FP_EXON_NUM=2;FP_CHROM=chr2;FP_START=42472745;FP_END=42472765
EML4-ALK.E2A20.COSF478	97	115	AMPL0000000018_R	.	TYPE=Fusion;RP_GENE_ID=ALK;RP_TRANSCRIPT_ID=ENST00000389048;RP_GENE_STRAND=-;RP_EXON_NUM=20;RP_CHROM=chr2;RP_START=29446335;RP_END=29446354
EML4-ALK.E2A20.COSF478.1	0	19	AMPL0000000019_F	.	TYPE=Fusion;FP_GENE_ID=EML4;FP_TRANSCRIPT_ID=ENST00000318522;FP_GENE_STRAND=+;FP_EXON_NUM=2;FP_CHROM=chr2;FP_START=42472745;FP_END=42472765
EML4-ALK.E2A20.COSF478.1	123	141	AMPL0000000019_R	.	TYPE=Fusion;RP_GENE_ID=ALK;RP_TRANSCRIPT_ID=ENST00000389048;RP_GENE_STRAND=-;RP_EXON_NUM=20;RP_CHROM=chr2;RP_START=29446335;RP_END=29446354
EML4-ALK.E20A20.COSF409	0	23	AMPL0000000020_F	.	TYPE=Fusion;FP_GENE_ID=EML4;FP_TRANSCRIPT_ID=ENST00000318522;FP_GENE_STRAND=+;FP_EXON_NUM=20;FP_CHROM=chr2;FP_START=42552609;FP_END=42552633
EML4-ALK.E20A20.COSF409	100	118	AMPL0000000020_R	.	TYPE=Fusion;RP_GENE_ID=ALK;RP_TRANSCRIPT_ID=ENST00000389048;RP_GENE_STRAND=-;RP_EXON_NUM=20;RP_CHROM=chr2;RP_START=29446335;RP_END=29446354
EML4-ALK.E20A20.COSF409.1	0	23	AMPL0000000021_F	.	TYPE=Fusion;FP_GENE_ID=EML4;FP_TRANSCRIPT_ID=ENST00000318522;FP_GENE_STRAND=+;FP_EXON_NUM=20;FP_CHROM=chr2;FP_START=42552609;FP_END=42552633
EML4-ALK.E20A20.COSF409.1	126	144	AMPL0000000021_R	.	TYPE=Fusion;RP_GENE_ID=ALK;RP_TRANSCRIPT_ID=ENST00000389048;RP_GENE_STRAND=-;RP_EXON_NUM=20;RP_CHROM=chr2;RP_START=29446335;RP_END=29446354
EML4-ALK.E20A20.COSF730	0	23	AMPL0000000022_F	.	TYPE=Fusion;FP_GENE_ID=EML4;FP_TRANSCRIPT_ID=ENST00000318522;FP_GENE_STRAND=+;FP_EXON_NUM=20;FP_CHROM=chr2;FP_START=42552609;FP_END=42552633
EML4-ALK.E20A20.COSF730	118	136	AMPL0000000022_R	.	TYPE=Fusion;RP_GENE_ID=ALK;RP_TRANSCRIPT_ID=ENST00000389048;RP_GENE_STRAND=-;RP_EXON_NUM=20;RP_CHROM=chr2;RP_START=29446335;RP_END=29446354
EML4-ALK.E20A20.COSF730.1	0	23	AMPL0000000023_F	.	TYPE=Fusion;FP_GENE_ID=EML4;FP_TRANSCRIPT_ID=ENST00000318522;FP_GENE_STRAND=+;FP_EXON_NUM=20;FP_CHROM=chr2;FP_START=42552609;FP_END=42552633
EML4-ALK.E20A20.COSF730.1	144	162	AMPL0000000023_R	.	TYPE=Fusion;RP_GENE_ID=ALK;RP_TRANSCRIPT_ID=ENST00000389048;RP_GENE_STRAND=-;RP_EXON_NUM=20;RP_CHROM=chr2;RP_START=29446335;RP_END=29446354
EML4-ALK.E6aA20.COSF411	0	26	AMPL0000000024_F	.	TYPE=Fusion;FP_GENE_ID=EML4;FP_TRANSCRIPT_ID=ENST00000318522;FP_GENE_STRAND=+;FP_EXON_NUM=6;FP_CHROM=chr2;FP_START=42490389;FP_END=42490416
EML4-ALK.E6aA20.COSF411	98	116	AMPL0000000024_R	.	TYPE=Fusion;RP_GENE_ID=ALK;RP_TRANSCRIPT_ID=ENST00000389048;RP_GENE_STRAND=-;RP_EXON_NUM=20;RP_CHROM=chr2;RP_START=29446335;RP_END=29446354
EML4-ALK.E6aA20.AB374361	0	26	AMPL0000000025_F	.	TYPE=Fusion;FP_GENE_ID=EML4;FP_TRANSCRIPT_ID=ENST00000318522;FP_GENE_STRAND=+;FP_EXON_NUM=6;FP_CHROM=chr2;FP_START=42490389;FP_END=42490416
EML4-ALK.E6aA20.AB374361	124	142	AMPL0000000025_R	.	TYPE=Fusion;RP_GENE_ID=ALK;RP_TRANSCRIPT_ID=ENST00000389048;RP_GENE_STRAND=-;RP_EXON_NUM=20;RP_CHROM=chr2;RP_START=29446335;RP_END=29446354
EML4-ALK.E6bA20.COSF412	0	26	AMPL0000000026_F	.	TYPE=Fusion;FP_GENE_ID=EML4;FP_TRANSCRIPT_ID=ENST00000318522;FP_GENE_STRAND=+;FP_EXON_NUM=6;FP_CHROM=chr2;FP_START=42490389;FP_END=42490416
EML4-ALK.E6bA20.COSF412	131	149	AMPL0000000026_R	.	TYPE=Fusion;RP_GENE_ID=ALK;RP_TRANSCRIPT_ID=ENST00000389048;RP_GENE_STRAND=-;RP_EXON_NUM=20;RP_CHROM=chr2;RP_START=29446335;RP_END=29446354
EML4-ALK.E6bA20.COSF412.1	0	26	AMPL0000000027_F	.	TYPE=Fusion;FP_GENE_ID=EML4;FP_TRANSCRIPT_ID=ENST00000318522;FP_GENE_STRAND=+;FP_EXON_NUM=6;FP_CHROM=chr2;FP_START=42490389;FP_END=42490416
EML4-ALK.E6bA20.COSF412.1	157	175	AMPL0000000027_R	.	TYPE=Fusion;RP_GENE_ID=ALK;RP_TRANSCRIPT_ID=ENST00000389048;RP_GENE_STRAND=-;RP_EXON_NUM=20;RP_CHROM=chr2;RP_START=29446335;RP_END=29446354
EML4-ALK.E6bA20.AB374362	0	26	AMPL0000000028_F	.	TYPE=Fusion;FP_GENE_ID=EML4;FP_TRANSCRIPT_ID=ENST00000318522;FP_GENE_STRAND=+;FP_EXON_NUM=6;FP_CHROM=chr2;FP_START=42490389;FP_END=42490416
EML4-ALK.E6bA20.AB374362	157	175	AMPL0000000028_R	.	TYPE=Fusion;RP_GENE_ID=ALK;RP_TRANSCRIPT_ID=ENST00000389048;RP_GENE_STRAND=-;RP_EXON_NUM=20;RP_CHROM=chr2;RP_START=29446335;RP_END=29446354
KIF5B-ALK.K15A20.COSF1381	0	19	AMPL0000000029_F	.	TYPE=Fusion;FP_GENE_ID=KIF5B;FP_TRANSCRIPT_ID=ENST00000302418;FP_GENE_STRAND=-;FP_EXON_NUM=15;FP_CHROM=chr10;FP_START=32317412;FP_END=32317432
KIF5B-ALK.K15A20.COSF1381	118	136	AMPL0000000029_R	.	TYPE=Fusion;RP_GENE_ID=ALK;RP_TRANSCRIPT_ID=ENST00000389048;RP_GENE_STRAND=-;RP_EXON_NUM=20;RP_CHROM=chr2;RP_START=29446335;RP_END=29446354
KIF5B-ALK.K15A20.COSF1060	0	19	AMPL0000000030_F	.	TYPE=Fusion;FP_GENE_ID=KIF5B;FP_TRANSCRIPT_ID=ENST00000302418;FP_GENE_STRAND=-;FP_EXON_NUM=15;FP_CHROM=chr10;FP_START=32317412;FP_END=32317432
KIF5B-ALK.K15A20.COSF1060	103	121	AMPL0000000030_R	.	TYPE=Fusion;RP_GENE_ID=ALK;RP_TRANSCRIPT_ID=ENST00000389048;RP_GENE_STRAND=-;RP_EXON_NUM=20;RP_CHROM=chr2;RP_START=29446335;RP_END=29446354
KIF5B-ALK.K17A20.COSF1257	0	26	AMPL0000000031_F	.	TYPE=Fusion;FP_GENE_ID=KIF5B;FP_TRANSCRIPT_ID=ENST00000302418;FP_GENE_STRAND=-;FP_EXON_NUM=17;FP_CHROM=chr10;FP_START=32311108;FP_END=32311135
KIF5B-ALK.K17A20.COSF1257	109	127	AMPL0000000031_R	.	TYPE=Fusion;RP_GENE_ID=ALK;RP_TRANSCRIPT_ID=ENST00000389048;RP_GENE_STRAND=-;RP_EXON_NUM=20;RP_CHROM=chr2;RP_START=29446335;RP_END=29446354
KIF5B-ALK.K24A20.COSF1058	0	19	AMPL0000000032_F	.	TYPE=Fusion;FP_GENE_ID=KIF5B;FP_TRANSCRIPT_ID=ENST00000302418;FP_GENE_STRAND=-;FP_EXON_NUM=24;FP_CHROM=chr10;FP_START=32306140;FP_END=32306160
KIF5B-ALK.K24A20.COSF1058	131	149	AMPL0000000032_R	.	TYPE=Fusion;RP_GENE_ID=ALK;RP_TRANSCRIPT_ID=ENST00000389048;RP_GENE_STRAND=-;RP_EXON_NUM=20;RP_CHROM=chr2;RP_START=29446335;RP_END=29446354
KLC1-ALK.K9A20.COSF1276	0	26	AMPL0000000033_F	.	TYPE=Fusion;FP_GENE_ID=KLC1;FP_TRANSCRIPT_ID=ENST00000389744;FP_GENE_STRAND=+;FP_EXON_NUM=9;FP_CHROM=chr14;FP_START=104139701;FP_END=104139728
KLC1-ALK.K9A20.COSF1276	108	126	AMPL0000000033_R	.	TYPE=Fusion;RP_GENE_ID=ALK;RP_TRANSCRIPT_ID=ENST00000389048;RP_GENE_STRAND=-;RP_EXON_NUM=20;RP_CHROM=chr2;RP_START=29446335;RP_END=29446354
EML4-ALK.E14A20.COSF1064	0	25	AMPL0000000034_F	.	TYPE=Fusion;FP_GENE_ID=EML4;FP_TRANSCRIPT_ID=ENST00000318522;FP_GENE_STRAND=+;FP_EXON_NUM=14;FP_CHROM=chr2;FP_START=42528452;FP_END=42528478
EML4-ALK.E14A20.COSF1064	121	139	AMPL0000000034_R	.	TYPE=Fusion;RP_GENE_ID=ALK;RP_TRANSCRIPT_ID=ENST00000389048;RP_GENE_STRAND=-;RP_EXON_NUM=20;RP_CHROM=chr2;RP_START=29446335;RP_END=29446354
KIF5B-RET.K15R11.COSF1255	0	19	AMPL0000000035_F	.	TYPE=Fusion;FP_GENE_ID=KIF5B;FP_TRANSCRIPT_ID=ENST00000302418;FP_GENE_STRAND=-;FP_EXON_NUM=15;FP_CHROM=chr10;FP_START=32317412;FP_END=32317432
KIF5B-RET.K15R11.COSF1255	106	123	AMPL0000000035_R	.	TYPE=Fusion;RP_GENE_ID=RET;RP_TRANSCRIPT_ID=ENST00000340058;RP_GENE_STRAND=+;RP_EXON_NUM=11;RP_CHROM=chr10;RP_START=43609955;RP_END=43609973
KIF5B-RET.K24R11.COSF1262	0	19	AMPL0000000036_F	.	TYPE=Fusion;FP_GENE_ID=KIF5B;FP_TRANSCRIPT_ID=ENST00000302418;FP_GENE_STRAND=-;FP_EXON_NUM=24;FP_CHROM=chr10;FP_START=32306140;FP_END=32306160
KIF5B-RET.K24R11.COSF1262	119	136	AMPL0000000036_R	.	TYPE=Fusion;RP_GENE_ID=RET;RP_TRANSCRIPT_ID=ENST00000340058;RP_GENE_STRAND=+;RP_EXON_NUM=11;RP_CHROM=chr10;RP_START=43609955;RP_END=43609973
KIF5B-RET.K24R8.COSF1236	0	19	AMPL0000000037_F	.	TYPE=Fusion;FP_GENE_ID=KIF5B;FP_TRANSCRIPT_ID=ENST00000302418;FP_GENE_STRAND=-;FP_EXON_NUM=24;FP_CHROM=chr10;FP_START=32306140;FP_END=32306160
KIF5B-RET.K24R8.COSF1236	116	134	AMPL0000000037_R	.	TYPE=Fusion;RP_GENE_ID=RET;RP_TRANSCRIPT_ID=ENST00000340058;RP_GENE_STRAND=+;RP_EXON_NUM=8;RP_CHROM=chr10;RP_START=43607571;RP_END=43607590
CCDC6-RET.C1R12.COSF1271	0	23	AMPL0000000038_F	.	TYPE=Fusion;FP_GENE_ID=CCDC6;FP_TRANSCRIPT_ID=ENST00000263102;FP_GENE_STRAND=-;FP_EXON_NUM=1;FP_CHROM=chr10;FP_START=61665928;FP_END=61665952
CCDC6-RET.C1R12.COSF1271	122	144	AMPL0000000038_R	.	TYPE=Fusion;RP_GENE_ID=RET;RP_TRANSCRIPT_ID=ENST00000340058;RP_GENE_STRAND=+;RP_EXON_NUM=12;RP_CHROM=chr10;RP_START=43612079;RP_END=43612102
KIF5B-RET.K15R12.COSF1232	0	19	AMPL0000000039_F	.	TYPE=Fusion;FP_GENE_ID=KIF5B;FP_TRANSCRIPT_ID=ENST00000302418;FP_GENE_STRAND=-;FP_EXON_NUM=15;FP_CHROM=chr10;FP_START=32317412;FP_END=32317432
KIF5B-RET.K15R12.COSF1232	126	148	AMPL0000000039_R	.	TYPE=Fusion;RP_GENE_ID=RET;RP_TRANSCRIPT_ID=ENST00000340058;RP_GENE_STRAND=+;RP_EXON_NUM=12;RP_CHROM=chr10;RP_START=43612079;RP_END=43612102
KIF5B-RET.K16R12.COSF1230	0	27	AMPL0000000040_F	.	TYPE=Fusion;FP_GENE_ID=KIF5B;FP_TRANSCRIPT_ID=ENST00000302418;FP_GENE_STRAND=-;FP_EXON_NUM=16;FP_CHROM=chr10;FP_START=32311795;FP_END=32311823
KIF5B-RET.K16R12.COSF1230	97	119	AMPL0000000040_R	.	TYPE=Fusion;RP_GENE_ID=RET;RP_TRANSCRIPT_ID=ENST00000340058;RP_GENE_STRAND=+;RP_EXON_NUM=12;RP_CHROM=chr10;RP_START=43612079;RP_END=43612102
KIF5B-RET.K22R12.COSF1253	0	26	AMPL0000000041_F	.	TYPE=Fusion;FP_GENE_ID=KIF5B;FP_TRANSCRIPT_ID=ENST00000302418;FP_GENE_STRAND=-;FP_EXON_NUM=21,22;FP_CHROM=chr10;FP_START=32307292,32307429;FP_END=32307315,32307433
KIF5B-RET.K22R12.COSF1253	125	147	AMPL0000000041_R	.	TYPE=Fusion;RP_GENE_ID=RET;RP_TRANSCRIPT_ID=ENST00000340058;RP_GENE_STRAND=+;RP_EXON_NUM=12;RP_CHROM=chr10;RP_START=43612079;RP_END=43612102
KIF5B-RET.K23R12.COSF1234	0	18	AMPL0000000042_F	.	TYPE=Fusion;FP_GENE_ID=KIF5B;FP_TRANSCRIPT_ID=ENST00000302418;FP_GENE_STRAND=-;FP_EXON_NUM=23;FP_CHROM=chr10;FP_START=32307031;FP_END=32307050
KIF5B-RET.K23R12.COSF1234	120	142	AMPL0000000042_R	.	TYPE=Fusion;RP_GENE_ID=RET;RP_TRANSCRIPT_ID=ENST00000340058;RP_GENE_STRAND=+;RP_EXON_NUM=12;RP_CHROM=chr10;RP_START=43612079;RP_END=43612102
CD74-ROS1.C6R32.COSF1202	0	22	AMPL0000000043_F	.	TYPE=Fusion;FP_GENE_ID=CD74;FP_TRANSCRIPT_ID=ENST00000353334;FP_GENE_STRAND=-;FP_EXON_NUM=6;FP_CHROM=chr5;FP_START=149784289;FP_END=149784312
CD74-ROS1.C6R32.COSF1202	119	146	AMPL0000000043_R	.	TYPE=Fusion;RP_GENE_ID=ROS1;RP_TRANSCRIPT_ID=ENST00000368508;RP_GENE_STRAND=-;RP_EXON_NUM=32;RP_CHROM=chr6;RP_START=117650533;RP_END=117650561
SDC4-ROS1.S2R32.COSF1265	0	21	AMPL0000000044_F	.	TYPE=Fusion;FP_GENE_ID=SDC4;FP_TRANSCRIPT_ID=ENST00000372733;FP_GENE_STRAND=-;FP_EXON_NUM=2;FP_CHROM=chr20;FP_START=43964446;FP_END=43964468
SDC4-ROS1.S2R32.COSF1265	96	123	AMPL0000000044_R	.	TYPE=Fusion;RP_GENE_ID=ROS1;RP_TRANSCRIPT_ID=ENST00000368508;RP_GENE_STRAND=-;RP_EXON_NUM=32;RP_CHROM=chr6;RP_START=117650533;RP_END=117650561
SDC4-ROS1.S4R32.COSF1278	0	20	AMPL0000000045_F	.	TYPE=Fusion;FP_GENE_ID=SDC4;FP_TRANSCRIPT_ID=ENST00000372733;FP_GENE_STRAND=-;FP_EXON_NUM=4;FP_CHROM=chr20;FP_START=43959046;FP_END=43959067
SDC4-ROS1.S4R32.COSF1278	111	138	AMPL0000000045_R	.	TYPE=Fusion;RP_GENE_ID=ROS1;RP_TRANSCRIPT_ID=ENST00000368508;RP_GENE_STRAND=-;RP_EXON_NUM=32;RP_CHROM=chr6;RP_START=117650533;RP_END=117650561
SLC34A2-ROS1.S13R32.COSF1259	0	26	AMPL0000000046_F	.	TYPE=Fusion;FP_GENE_ID=SLC34A2;FP_TRANSCRIPT_ID=ENST00000503434;FP_GENE_STRAND=+;FP_EXON_NUM=13;FP_CHROM=chr4;FP_START=25678277;FP_END=25678304
SLC34A2-ROS1.S13R32.COSF1259	96	123	AMPL0000000046_R	.	TYPE=Fusion;RP_GENE_ID=ROS1;RP_TRANSCRIPT_ID=ENST00000368508;RP_GENE_STRAND=-;RP_EXON_NUM=32;RP_CHROM=chr6;RP_START=117650533;RP_END=117650561
SLC34A2-ROS1.S4R32.COSF1197	0	25	AMPL0000000047_F	.	TYPE=Fusion;FP_GENE_ID=SLC34A2;FP_TRANSCRIPT_ID=ENST00000503434;FP_GENE_STRAND=+;FP_EXON_NUM=4;FP_CHROM=chr4;FP_START=25665905;FP_END=25665931
SLC34A2-ROS1.S4R32.COSF1197	96	123	AMPL0000000047_R	.	TYPE=Fusion;RP_GENE_ID=ROS1;RP_TRANSCRIPT_ID=ENST00000368508;RP_GENE_STRAND=-;RP_EXON_NUM=32;RP_CHROM=chr6;RP_START=117650533;RP_END=117650561
SDC4-ROS1.S2R34	0	21	AMPL0000000048_F	.	TYPE=Fusion;FP_GENE_ID=SDC4;FP_TRANSCRIPT_ID=ENST00000372733;FP_GENE_STRAND=-;FP_EXON_NUM=2;FP_CHROM=chr20;FP_START=43964446;FP_END=43964468
SDC4-ROS1.S2R34	100	125	AMPL0000000048_R	.	TYPE=Fusion;RP_GENE_ID=ROS1;RP_TRANSCRIPT_ID=ENST00000368508;RP_GENE_STRAND=-;RP_EXON_NUM=34;RP_CHROM=chr6;RP_START=117645500;RP_END=117645526
SDC4-ROS1.S4R34.COSF1280	0	20	AMPL0000000049_F	.	TYPE=Fusion;FP_GENE_ID=SDC4;FP_TRANSCRIPT_ID=ENST00000372733;FP_GENE_STRAND=-;FP_EXON_NUM=4;FP_CHROM=chr20;FP_START=43959046;FP_END=43959067
SDC4-ROS1.S4R34.COSF1280	115	140	AMPL0000000049_R	.	TYPE=Fusion;RP_GENE_ID=ROS1;RP_TRANSCRIPT_ID=ENST00000368508;RP_GENE_STRAND=-;RP_EXON_NUM=34;RP_CHROM=chr6;RP_START=117645500;RP_END=117645526
CD74-ROS1.C6R34.COSF1200	0	22	AMPL0000000050_F	.	TYPE=Fusion;FP_GENE_ID=CD74;FP_TRANSCRIPT_ID=ENST00000353334;FP_GENE_STRAND=-;FP_EXON_NUM=6;FP_CHROM=chr5;FP_START=149784289;FP_END=149784312
CD74-ROS1.C6R34.COSF1200	123	148	AMPL0000000050_R	.	TYPE=Fusion;RP_GENE_ID=ROS1;RP_TRANSCRIPT_ID=ENST00000368508;RP_GENE_STRAND=-;RP_EXON_NUM=34;RP_CHROM=chr6;RP_START=117645500;RP_END=117645526
EZR-ROS1.E10R34.COSF1267	0	22	AMPL0000000051_F	.	TYPE=Fusion;FP_GENE_ID=EZR;FP_TRANSCRIPT_ID=ENST00000367075;FP_GENE_STRAND=-;FP_EXON_NUM=10;FP_CHROM=chr6;FP_START=159191813;FP_END=159191836
EZR-ROS1.E10R34.COSF1267	94	119	AMPL0000000051_R	.	TYPE=Fusion;RP_GENE_ID=ROS1;RP_TRANSCRIPT_ID=ENST00000368508;RP_GENE_STRAND=-;RP_EXON_NUM=34;RP_CHROM=chr6;RP_START=117645500;RP_END=117645526
SLC34A2-ROS1.S4R34.COSF1198	0	25	AMPL0000000052_F	.	TYPE=Fusion;FP_GENE_ID=SLC34A2;FP_TRANSCRIPT_ID=ENST00000503434;FP_GENE_STRAND=+;FP_EXON_NUM=4;FP_CHROM=chr4;FP_START=25665905;FP_END=25665931
SLC34A2-ROS1.S4R34.COSF1198	100	125	AMPL0000000052_R	.	TYPE=Fusion;RP_GENE_ID=ROS1;RP_TRANSCRIPT_ID=ENST00000368508;RP_GENE_STRAND=-;RP_EXON_NUM=34;RP_CHROM=chr6;RP_START=117645500;RP_END=117645526
SLC34A2-ROS1.S13R34.COSF1261	0	26	AMPL0000000053_F	.	TYPE=Fusion;FP_GENE_ID=SLC34A2;FP_TRANSCRIPT_ID=ENST00000503434;FP_GENE_STRAND=+;FP_EXON_NUM=13;FP_CHROM=chr4;FP_START=25678277;FP_END=25678304
SLC34A2-ROS1.S13R34.COSF1261	100	125	AMPL0000000053_R	.	TYPE=Fusion;RP_GENE_ID=ROS1;RP_TRANSCRIPT_ID=ENST00000368508;RP_GENE_STRAND=-;RP_EXON_NUM=34;RP_CHROM=chr6;RP_START=117645500;RP_END=117645526
TPM3-ROS1.T7R35.COSF1273	0	19	AMPL0000000054_F	.	TYPE=Fusion;FP_GENE_ID=TPM3;FP_TRANSCRIPT_ID=ENST00000368533;FP_GENE_STRAND=-;FP_EXON_NUM=8;FP_CHROM=chr1;FP_START=154142924;FP_END=154142944
TPM3-ROS1.T7R35.COSF1273	125	151	AMPL0000000054_R	.	TYPE=Fusion;RP_GENE_ID=ROS1;RP_TRANSCRIPT_ID=ENST00000368508;RP_GENE_STRAND=-;RP_EXON_NUM=35;RP_CHROM=chr6;RP_START=117642475;RP_END=117642502
LRIG3-ROS1.L16R35.COSF1269	0	23	AMPL0000000055_F	.	TYPE=Fusion;FP_GENE_ID=LRIG3;FP_TRANSCRIPT_ID=ENST00000320743;FP_GENE_STRAND=-;FP_EXON_NUM=16;FP_CHROM=chr12;FP_START=59270250;FP_END=59270274
LRIG3-ROS1.L16R35.COSF1269	104	130	AMPL0000000055_R	.	TYPE=Fusion;RP_GENE_ID=ROS1;RP_TRANSCRIPT_ID=ENST00000368508;RP_GENE_STRAND=-;RP_EXON_NUM=35;RP_CHROM=chr6;RP_START=117642475;RP_END=117642502
GOPC-ROS1.G8R35.COSF1139	0	22	AMPL0000000056_F	.	TYPE=Fusion;FP_GENE_ID=GOPC;FP_TRANSCRIPT_ID=ENST00000368498;FP_GENE_STRAND=-;FP_EXON_NUM=8;FP_CHROM=chr6;FP_START=117888040;FP_END=117888063
GOPC-ROS1.G8R35.COSF1139	103	129	AMPL0000000056_R	.	TYPE=Fusion;RP_GENE_ID=ROS1;RP_TRANSCRIPT_ID=ENST00000368508;RP_GENE_STRAND=-;RP_EXON_NUM=35;RP_CHROM=chr6;RP_START=117642475;RP_END=117642502
GOPC-ROS1.G4R36.COSF1188	0	25	AMPL0000000057_F	.	TYPE=Fusion;FP_GENE_ID=GOPC;FP_TRANSCRIPT_ID=ENST00000368498;FP_GENE_STRAND=-;FP_EXON_NUM=4;FP_CHROM=chr6;FP_START=117896401;FP_END=117896427
GOPC-ROS1.G4R36.COSF1188	108	132	AMPL0000000057_R	.	TYPE=Fusion;RP_GENE_ID=ROS1;RP_TRANSCRIPT_ID=ENST00000368508;RP_GENE_STRAND=-;RP_EXON_NUM=36;RP_CHROM=chr6;RP_START=117641149;RP_END=117641174
CEL-NTRK1.C7N7	0	19	AMPL0000000058_F	.	TYPE=Fusion;FP_GENE_ID=CEL;FP_TRANSCRIPT_ID=ENST00000372080;FP_GENE_STRAND=+;FP_EXON_NUM=7;FP_CHROM=chr9;FP_START=135942514;FP_END=135942534
CEL-NTRK1.C7N7	96	113	AMPL0000000058_R	.	TYPE=Fusion;RP_GENE_ID=NTRK1;RP_TRANSCRIPT_ID=ENST00000392302;RP_GENE_STRAND=+;RP_EXON_NUM=7;RP_CHROM=chr1;RP_START=156838313;RP_END=156838331
NFASC-NTRK1.N18N10	0	21	AMPL0000000059_F	.	TYPE=Fusion;FP_GENE_ID=NFASC;FP_TRANSCRIPT_ID=ENST00000360049;FP_GENE_STRAND=+;FP_EXON_NUM=18;FP_CHROM=chr1;FP_START=204948606;FP_END=204948628
NFASC-NTRK1.N18N10	123	143	AMPL0000000059_R	.	TYPE=Fusion;RP_GENE_ID=NTRK1;RP_TRANSCRIPT_ID=ENST00000392302;RP_GENE_STRAND=+;RP_EXON_NUM=10,11;RP_CHROM=chr1;RP_START=156844403,156844697;RP_END=156844418,156844703
IRF2BP2-NTRK1.I1N10	0	18	AMPL0000000060_F	.	TYPE=Fusion;FP_GENE_ID=IRF2BP2;FP_TRANSCRIPT_ID=ENST00000366609;FP_GENE_STRAND=-;FP_EXON_NUM=1;FP_CHROM=chr1;FP_START=234744230;FP_END=234744249
IRF2BP2-NTRK1.I1N10	99	119	AMPL0000000060_R	.	TYPE=Fusion;RP_GENE_ID=NTRK1;RP_TRANSCRIPT_ID=ENST00000392302;RP_GENE_STRAND=+;RP_EXON_NUM=10,11;RP_CHROM=chr1;RP_START=156844403,156844697;RP_END=156844418,156844703
TFG-NTRK1.T5N10	0	27	AMPL0000000061_F	.	TYPE=Fusion;FP_GENE_ID=TFG;FP_TRANSCRIPT_ID=ENST00000240851;FP_GENE_STRAND=+;FP_EXON_NUM=5;FP_CHROM=chr3;FP_START=100451470;FP_END=100451498
TFG-NTRK1.T5N10	88	108	AMPL0000000061_R	.	TYPE=Fusion;RP_GENE_ID=NTRK1;RP_TRANSCRIPT_ID=ENST00000392302;RP_GENE_STRAND=+;RP_EXON_NUM=10,11;RP_CHROM=chr1;RP_START=156844403,156844697;RP_END=156844418,156844703
SQSTM1-NTRK1.S5N10	0	19	AMPL0000000062_F	.	TYPE=Fusion;FP_GENE_ID=SQSTM1;FP_TRANSCRIPT_ID=ENST00000389805;FP_GENE_STRAND=+;FP_EXON_NUM=5;FP_CHROM=chr5;FP_START=179252145;FP_END=179252165
SQSTM1-NTRK1.S5N10	123	143	AMPL0000000062_R	.	TYPE=Fusion;RP_GENE_ID=NTRK1;RP_TRANSCRIPT_ID=ENST00000392302;RP_GENE_STRAND=+;RP_EXON_NUM=10,11;RP_CHROM=chr1;RP_START=156844403,156844697;RP_END=156844418,156844703
SSBP2-NTRK1.S12N12	0	22	AMPL0000000063_F	.	TYPE=Fusion;FP_GENE_ID=SSBP2;FP_TRANSCRIPT_ID=ENST00000320672;FP_GENE_STRAND=-;FP_EXON_NUM=12;FP_CHROM=chr5;FP_START=80744612;FP_END=80744635
SSBP2-NTRK1.S12N12	118	138	AMPL0000000063_R	.	TYPE=Fusion;RP_GENE_ID=NTRK1;RP_TRANSCRIPT_ID=ENST00000392302;RP_GENE_STRAND=+;RP_EXON_NUM=12;RP_CHROM=chr1;RP_START=156845346;RP_END=156845367
NTRK1-DYNC2H1.N17D86	0	26	AMPL0000000064_F	.	TYPE=Fusion;FP_GENE_ID=NTRK1;FP_TRANSCRIPT_ID=ENST00000392302;FP_GENE_STRAND=+;FP_EXON_NUM=17;FP_CHROM=chr1;FP_START=156851511;FP_END=156851538
NTRK1-DYNC2H1.N17D86	125	150	AMPL0000000064_R	.	TYPE=Fusion;RP_GENE_ID=DYNC2H1;RP_TRANSCRIPT_ID=ENST00000375735;RP_GENE_STRAND=+;RP_EXON_NUM=86;RP_CHROM=chr11;RP_START=103325962;RP_END=103325988
CD74-NTRK1.C3N13	0	18	AMPL0000000065_F	.	TYPE=Fusion;FP_GENE_ID=CD74;FP_TRANSCRIPT_ID=ENST00000353334;FP_GENE_STRAND=-;FP_EXON_NUM=3;FP_CHROM=chr5;FP_START=149786502;FP_END=149786521
CD74-NTRK1.C3N13	144	164	AMPL0000000065_R	.	TYPE=Fusion;RP_GENE_ID=NTRK1;RP_TRANSCRIPT_ID=ENST00000524377;RP_GENE_STRAND=+;RP_EXON_NUM=13;RP_CHROM=chr1;RP_START=156845936;RP_END=156845957
MPRIP-NTRK1.M14N13	0	18	AMPL0000000066_F	.	TYPE=Fusion;FP_GENE_ID=MPRIP;FP_TRANSCRIPT_ID=ENST00000395811;FP_GENE_STRAND=+;FP_EXON_NUM=14;FP_CHROM=chr17;FP_START=17062242;FP_END=17062261
MPRIP-NTRK1.M14N13	140	160	AMPL0000000066_R	.	TYPE=Fusion;RP_GENE_ID=NTRK1;RP_TRANSCRIPT_ID=ENST00000524377;RP_GENE_STRAND=+;RP_EXON_NUM=13;RP_CHROM=chr1;RP_START=156845936;RP_END=156845957
MPRIP-NTRK1.M18N13	0	17	AMPL0000000067_F	.	TYPE=Fusion;FP_GENE_ID=MPRIP;FP_TRANSCRIPT_ID=ENST00000395811;FP_GENE_STRAND=+;FP_EXON_NUM=18;FP_CHROM=chr17;FP_START=17077347;FP_END=17077365
MPRIP-NTRK1.M18N13	108	128	AMPL0000000067_R	.	TYPE=Fusion;RP_GENE_ID=NTRK1;RP_TRANSCRIPT_ID=ENST00000524377;RP_GENE_STRAND=+;RP_EXON_NUM=13;RP_CHROM=chr1;RP_START=156845936;RP_END=156845957
MPRIP-NTRK1.M21N13	0	17	AMPL0000000068_F	.	TYPE=Fusion;FP_GENE_ID=MPRIP;FP_TRANSCRIPT_ID=ENST00000395811;FP_GENE_STRAND=+;FP_EXON_NUM=21;FP_CHROM=chr17;FP_START=17080693;FP_END=17080711
MPRIP-NTRK1.M21N13	99	119	AMPL0000000068_R	.	TYPE=Fusion;RP_GENE_ID=NTRK1;RP_TRANSCRIPT_ID=ENST00000524377;RP_GENE_STRAND=+;RP_EXON_NUM=13;RP_CHROM=chr1;RP_START=156845936;RP_END=156845957
CUX1-RET.C10R12	0	23	AMPL0000000069_F	.	TYPE=Fusion;FP_GENE_ID=CUX1;FP_TRANSCRIPT_ID=ENST00000292538;FP_GENE_STRAND=+;FP_EXON_NUM=10;FP_CHROM=chr7;FP_START=101813753;FP_END=101813777
CUX1-RET.C10R12	126	148	AMPL0000000069_R	.	TYPE=Fusion;RP_GENE_ID=RET;RP_TRANSCRIPT_ID=ENST00000355710;RP_GENE_STRAND=+;RP_EXON_NUM=12;RP_CHROM=chr10;RP_START=43612079;RP_END=43612102
HIP1-ALK.H28A20	0	18	AMPL0000000070_F	.	TYPE=Fusion;FP_GENE_ID=HIP1;FP_TRANSCRIPT_ID=ENST00000336926;FP_GENE_STRAND=-;FP_EXON_NUM=28;FP_CHROM=chr7;FP_START=75172198;FP_END=75172217
HIP1-ALK.H28A20	89	107	AMPL0000000070_R	.	TYPE=Fusion;RP_GENE_ID=ALK;RP_TRANSCRIPT_ID=ENST00000389048;RP_GENE_STRAND=-;RP_EXON_NUM=20;RP_CHROM=chr2;RP_START=29446335;RP_END=29446354
HIP1-ALK.H21A20	0	17	AMPL0000000071_F	.	TYPE=Fusion;FP_GENE_ID=HIP1;FP_TRANSCRIPT_ID=ENST00000336926;FP_GENE_STRAND=-;FP_EXON_NUM=21;FP_CHROM=chr7;FP_START=75183454;FP_END=75183472
HIP1-ALK.H21A20	102	120	AMPL0000000071_R	.	TYPE=Fusion;RP_GENE_ID=ALK;RP_TRANSCRIPT_ID=ENST00000389048;RP_GENE_STRAND=-;RP_EXON_NUM=20;RP_CHROM=chr2;RP_START=29446335;RP_END=29446354
TPR-ALK.T15A20	0	25	AMPL0000000072_F	.	TYPE=Fusion;FP_GENE_ID=TPR;FP_TRANSCRIPT_ID=ENST00000367478;FP_GENE_STRAND=-;FP_EXON_NUM=15;FP_CHROM=chr1;FP_START=186325481;FP_END=186325507
TPR-ALK.T15A20	131	149	AMPL0000000072_R	.	TYPE=Fusion;RP_GENE_ID=ALK;RP_TRANSCRIPT_ID=ENST00000389048;RP_GENE_STRAND=-;RP_EXON_NUM=20;RP_CHROM=chr2;RP_START=29446335;RP_END=29446354
HMBS.ENCTRL.E8E9	0	17	AMPL0000000073_F	.	TYPE=CONTROL;GENE_ID=HMBS;TRANSCRIPT_ID=ENST00000537841;GENE_STRAND=+;EXON_NUM=8;CHROM=chr11;START=118960910;END=118960928
HMBS.ENCTRL.E8E9	110	130	AMPL0000000073_R	.	TYPE=CONTROL;GENE_ID=HMBS;TRANSCRIPT_ID=ENST00000537841;GENE_STRAND=+;EXON_NUM=9;CHROM=chr11;START=118962166;END=118962187
TBP.ENCTRL.E3E4	0	18	AMPL0000000074_F	.	TYPE=CONTROL;GENE_ID=TBP;TRANSCRIPT_ID=ENST00000392092;GENE_STRAND=+;EXON_NUM=3;CHROM=chr6;START=170871252;END=170871271
TBP.ENCTRL.E3E4	108	130	AMPL0000000074_R	.	TYPE=CONTROL;GENE_ID=TBP;TRANSCRIPT_ID=ENST00000392092;GENE_STRAND=+;EXON_NUM=4;CHROM=chr6;START=170873670;END=170873693
MYC.ENCTRL.E2E3	0	21	AMPL0000000076_F	.	TYPE=CONTROL;GENE_ID=MYC;TRANSCRIPT_ID=ENST00000377970;GENE_STRAND=+;EXON_NUM=2;CHROM=chr8;START=128751218;END=128751240
MYC.ENCTRL.E2E3	109	134	AMPL0000000076_R	.	TYPE=CONTROL;GENE_ID=MYC;TRANSCRIPT_ID=ENST00000377970;GENE_STRAND=+;EXON_NUM=3;CHROM=chr8;START=128752702;END=128752728
LMNA.ENCTRL.E3E4	0	24	AMPL0000000077_F	.	TYPE=CONTROL;GENE_ID=LMNA;TRANSCRIPT_ID=ENST00000368300;GENE_STRAND=+;EXON_NUM=3;CHROM=chr1;START=156104257;END=156104282
LMNA.ENCTRL.E3E4	109	132	AMPL0000000077_R	.	TYPE=CONTROL;GENE_ID=LMNA;TRANSCRIPT_ID=ENST00000368300;GENE_STRAND=+;EXON_NUM=4;CHROM=chr1;START=156104641;END=156104665
ALK.5p_NM_004304.4.e5e6	0	18	AMPL0000000078_F	.	TYPE=Driver_Gene;GENE_ID=ALK;TRANSCRIPT_ID=ENST00000389048;GENE_STRAND=-;EXON_NUM=5;CHROM=chr2;START=29606636;END=29606655
ALK.5p_NM_004304.4.e5e6	108	127	AMPL0000000078_R	.	TYPE=Driver_Gene;GENE_ID=ALK;TRANSCRIPT_ID=ENST00000389048;GENE_STRAND=-;EXON_NUM=6;CHROM=chr2;START=29551278;END=29551298
ALK.3p_NM_004304.4.e23e24	0	20	AMPL0000000079_F	.	TYPE=Driver_Gene;GENE_ID=ALK;TRANSCRIPT_ID=ENST00000389048;GENE_STRAND=-;EXON_NUM=25;CHROM=chr2;START=29432708;END=29432729
ALK.3p_NM_004304.4.e23e24	106	125	AMPL0000000079_R	.	TYPE=Driver_Gene;GENE_ID=ALK;TRANSCRIPT_ID=ENST00000389048;GENE_STRAND=-;EXON_NUM=26;CHROM=chr2;START=29430091;END=29430111
RET.5p_NM_020975.4.e6e7	0	19	AMPL0000000080_F	.	TYPE=Driver_Gene;GENE_ID=RET;TRANSCRIPT_ID=ENST00000340058;GENE_STRAND=+;EXON_NUM=6;CHROM=chr10;START=43604624;END=43604644
RET.5p_NM_020975.4.e6e7	109	130	AMPL0000000080_R	.	TYPE=Driver_Gene;GENE_ID=RET;TRANSCRIPT_ID=ENST00000340058;GENE_STRAND=+;EXON_NUM=7;CHROM=chr10;START=43606708;END=43606730
RET.3p_NM_020975.4.e18e19	0	19	AMPL0000000081_F	.	TYPE=Driver_Gene;GENE_ID=RET;TRANSCRIPT_ID=ENST00000340058;GENE_STRAND=+;EXON_NUM=18;CHROM=chr10;START=43620366;END=43620386
RET.3p_NM_020975.4.e18e19	107	128	AMPL0000000081_R	.	TYPE=Driver_Gene;GENE_ID=RET;TRANSCRIPT_ID=ENST00000340058;GENE_STRAND=+;EXON_NUM=19;CHROM=chr10;START=43622064;END=43622086
ROS1.5p_NM_002944.2.e11e12	0	25	AMPL0000000082_F	.	TYPE=Driver_Gene;GENE_ID=ROS1;TRANSCRIPT_ID=ENST00000368508;GENE_STRAND=-;EXON_NUM=11;CHROM=chr6;START=117714436;END=117714462
ROS1.5p_NM_002944.2.e11e12	104	130	AMPL0000000082_R	.	TYPE=Driver_Gene;GENE_ID=ROS1;TRANSCRIPT_ID=ENST00000368508;GENE_STRAND=-;EXON_NUM=12;CHROM=chr6;START=117710955;END=117710982
ROS1.3p_NM_002944.2.e38e39	0	25	AMPL0000000083_F	.	TYPE=Driver_Gene;GENE_ID=ROS1;TRANSCRIPT_ID=ENST00000368508;GENE_STRAND=-;EXON_NUM=38;CHROM=chr6;START=117638359;END=117638385
ROS1.3p_NM_002944.2.e38e39	106	130	AMPL0000000083_R	.	TYPE=Driver_Gene;GENE_ID=ROS1;TRANSCRIPT_ID=ENST00000368508;GENE_STRAND=-;EXON_NUM=39;CHROM=chr6;START=117632230;END=117632255
NTRK1.5p.eNST00000392302.e2e3	0	18	AMPL0000000084_F	.	TYPE=Driver_Gene;GENE_ID=NTRK1;TRANSCRIPT_ID=ENST00000392302;GENE_STRAND=+;EXON_NUM=2;CHROM=chr1;START=156811924;END=156811943
NTRK1.5p.eNST00000392302.e2e3	127	149	AMPL0000000084_R	.	TYPE=Driver_Gene;GENE_ID=NTRK1;TRANSCRIPT_ID=ENST00000392302;GENE_STRAND=+;EXON_NUM=3,4;CHROM=chr1;START=156834210,156834519;END=156834220,156834532
NTRK1.3p.eNST00000392302.e17e18	0	21	AMPL0000000085_F	.	TYPE=Driver_Gene;GENE_ID=NTRK1;TRANSCRIPT_ID=ENST00000392302;GENE_STRAND=+;EXON_NUM=16;CHROM=chr1;START=156849890;END=156849912
NTRK1.3p.eNST00000392302.e17e18	114	134	AMPL0000000085_R	.	TYPE=Driver_Gene;GENE_ID=NTRK1;TRANSCRIPT_ID=ENST00000392302;GENE_STRAND=+;EXON_NUM=17;CHROM=chr1;START=156851302;END=156851323
EML4-ALK.E2A20.COSF479	0	19	AMPL0000000003_F	.	TYPE=Fusion;FP_GENE_ID=EML4;FP_TRANSCRIPT_ID=ENST00000318522;FP_GENE_STRAND=+;FP_EXON_NUM=2;FP_CHROM=chr2;FP_START=42472745;FP_END=42472765
EML4-ALK.E2A20.COSF479	117	136	AMPL0000000003_R	.	TYPE=Fusion;RP_GENE_ID=ALK;RP_TRANSCRIPT_ID=ENST00000389048;RP_GENE_STRAND=-;RP_EXON_NUM=20;RP_CHROM=chr2;RP_START=29446431;RP_END=29446450
EML4-ALK.E2A20.COSF479.1	0	19	AMPL0000000004_F	.	TYPE=Fusion;FP_GENE_ID=EML4;FP_TRANSCRIPT_ID=ENST00000318522;FP_GENE_STRAND=+;FP_EXON_NUM=2;FP_CHROM=chr2;FP_START=42472745;FP_END=42472765
EML4-ALK.E2A20.COSF479.1	143	162	AMPL0000000004_R	.	TYPE=Fusion;RP_GENE_ID=ALK;RP_TRANSCRIPT_ID=ENST00000389048;RP_GENE_STRAND=-;RP_EXON_NUM=20;RP_CHROM=chr2;RP_START=29446431;RP_END=29446450
EML4-ALK.E13A20.COSF1062	0	26	AMPL0000000012_F	.	TYPE=Fusion;FP_GENE_ID=EML4;FP_TRANSCRIPT_ID=ENST00000318522;FP_GENE_STRAND=+;FP_EXON_NUM=13;FP_CHROM=chr2;FP_START=42522563;FP_END=42522590
EML4-ALK.E13A20.COSF1062	80	99	AMPL0000000012_R	.	TYPE=Fusion;RP_GENE_ID=ALK;RP_TRANSCRIPT_ID=ENST00000389048;RP_GENE_STRAND=-;RP_EXON_NUM=20;RP_CHROM=chr2;RP_START=29446431;RP_END=29446450
EML4-ALK.E13A20.COSF1062.1	0	26	AMPL0000000013_F	.	TYPE=Fusion;FP_GENE_ID=EML4;FP_TRANSCRIPT_ID=ENST00000318522;FP_GENE_STRAND=+;FP_EXON_NUM=13;FP_CHROM=chr2;FP_START=42522563;FP_END=42522590
EML4-ALK.E13A20.COSF1062.1	105	124	AMPL0000000013_R	.	TYPE=Fusion;RP_GENE_ID=ALK;RP_TRANSCRIPT_ID=ENST00000389048;RP_GENE_STRAND=-;RP_EXON_NUM=20;RP_CHROM=chr2;RP_START=29446431;RP_END=29446450
ITGB7.ENCTRL.E14E15	0	27	AMPL0000000075_F	.	TYPE=CONTROL;GENE_ID=ITGB7;TRANSCRIPT_ID=ENST00000267082;GENE_STRAND=-;EXON_NUM=14;CHROM=chr12;START=53586200;END=53586228
ITGB7.ENCTRL.E14E15	108	132	AMPL0000000075_R	.	TYPE=CONTROL;GENE_ID=ITGB7;TRANSCRIPT_ID=ENST00000267082;GENE_STRAND=-;EXON_NUM=15;CHROM=chr12;START=53585786,53586113;END=53585803,53586120
MET.E13E15.ENST00000397752	25	53	AMPLMET_1_1.3071_F	.	TYPE=Fusion;FP_GENE_ID=MET;FP_TRANSCRIPT_ID=ENST00000397752;FP_GENE_STRAND=+;FP_EXON_NUM=13;FP_CHROM=chr7;FP_START=116411643;FP_END=116411671
MET.E13E15.ENST00000397752	126	150	AMPLMET_1_1.3071_R	.	TYPE=Fusion;RP_GENE_ID=MET;RP_TRANSCRIPT_ID=ENST00000397752;RP_GENE_STRAND=+;RP_EXON_NUM=15;RP_CHROM=chr7;RP_START=116414970;RP_END=116414994
