# Supplementary material for: RNA-Based Assay for Next-Generation Sequencing of Clinically Relevant Gene Fusions in Non-Small Cell Lung Cancer
Source: Cancers (Basel). 2021 Jan 4;13(1):139. doi: 10.3390/cancers13010139 (PMC7796105; doi:10.3390/cancers13010139)
Supplement: Supplementary file 1 [file cancers-13-00139-s001.zip › Supplementary files/Supplementary File 4.csv]

#AmplSeq_Version=1.0
#Genome=hg19
#Workflow=RNA
#Total_Amplicons=91
#Total_Requested_Targets=91
#Total_Accessions=91
#Total_Compatible_Accessions=91
# * primer sequences are manufactured specifically for use with the Ion RNA AmpliSeq Kits and contain proprietary modifications
Name	Gene_1	Gene_2	Accession_1	Accession_2	Pool	Amplicon_ID	Ion_AmpliSeq_Fwd_Primer*	Ion_AmpliSeq_Rev_Primer*	Insert_Sequence
MET.E17E18.ENST00000318493	MET	.	ENST00000318493	.	Pool1	AMPLMET_5_1.13253	CTGGTGGTCCTACCATACATGAAA	CAAGATATTTCATGCCTTTGGCTACTTG	CATGGAGATCTTCGAAATTTCATTCGAAATGAGACTCATAATCCAACTGTAAAAGATCTTATTGGCTTTGGTCTT
MET.E3E4.ENST00000318493	MET	.	ENST00000318493	.	Pool1	AMPLMET_2_1.2742	ACCTTCATTAAAGGAGACCTCACCA	TGGATGGGAGTCCAGGAGAAAA	TAGCTAATCTTGGGACATCAGAGGGTCGCTTCATGCAGGTTGTGGTTTCTCGATCAGGACCATCAACCCCTCATGTGAA
MET.E4E5.ENST00000318493	MET	.	ENST00000318493	.	Pool1	AMPLMET_1_1.7882	CCAGTGTCTCCAGAAGTGATTGTG	GAGAGGCATTGACTGCAGGAC	GAGCATACATTAAACCAAAATGGCTACACACTGGTTATCACTGGGAAGAAGATCACGAAGATCCCATTGAATGGCTTGGGCTGCAGACATTTCCA
MET.E7E8.ENST00000318493	MET	.	ENST00000318493	.	Pool1	AMPLMET_3_1.7887	GCCATGAATAAGCATTTCAATATGTCCATAATT	AAGTAAAGTGCCACCAGCCA	ATTTCAAATGGCCACGGGACAACACAATACAGTACATTCTCCTATGTGGATCCTGTAATAACAAGTATTTCGCCGAAATACGGTCCTA
MET.E13E14.ENST00000397752	MET	.	ENST00000397752	.	Pool1	AMPLMET_1_1.5112	ATCAACAGCACTGTTATTACTACTTGGG	AAGCCTATCCAAATGAGGAGTGTGTA	TTTTTCCTGTGGCTGAAAAAGAGAAAGCAAATTAAAGATCTGGGCAGTGAATTAGTTCGCTACGATGCAAGAG
EML4-ALK.E6A19.COSF1296	EML4	ALK	ENST00000318522	ENST00000389048	Pool1	AMPL0000000001	GTCGAAAATACCTTCAACACCCAAATT	AGGTCACCACAGAGAGGATCAG	AATACCAAAAGTTACCAAAACTGCAGACAATGTCACCCACCCCGGAGCCACACCTGCCACTCTCG
EML4-ALK.E6A19.COSF1296.1	EML4	ALK	ENST00000318522	ENST00000389048	Pool1	AMPL0000000002	GTCGAAAATACCTTCAACACCCAAATT	AGGTCACCACAGAGAGGATCAG	AATACCAAAAGTTACCAAAACTGCAGACAAGCATAAAGATGTCATCATCAACCAAGTGTCACCCACCCCGGAGCCACACCTGCCACTCTCG
EML4-ALK.E2A20.COSF479	EML4	ALK	ENST00000318522	ENST00000389048	Pool1	AMPL0000000003	GCGGCTTTGGCTGATGTTTT	CCTGGCCCTTGAAGCACTA	GAGGCGTCTTGCAATCTCTGAAGATCATGTGGCCTCGTTCAGAGCTCAGGGGAGGATATGGAGATCCAGGGAGGCTTCCTGTAGGAAGTGGCCTGTG
EML4-ALK.E2A20.COSF479.1	EML4	ALK	ENST00000318522	ENST00000389048	Pool1	AMPL0000000004	GCGGCTTTGGCTGATGTTTT	CCTGGCCCTTGAAGCACTA	GAGGCGTCTTGCAATCTCTGAAGATCATGTGGCCTCAGTGAAAAAATCAGTCTCAAGTAAAGGTTCAGAGCTCAGGGGAGGATATGGAGATCCAGGGAGGCTTCCTGTAGGAAGTGGCCTGTG
EML4-ALK.E15A20.COSF413	EML4	ALK	ENST00000318522	ENST00000389048	Pool1	AMPL0000000005	AGGCAGATCAATTTTTAGTAGGCACAT	AGGAGGTCTTGCCAGCAAAG	CACGAAACTTTATTTTACGAGGAACATTTAATGATGGCTTCCAAATAGAAGTACAGAAGCTCCGCACCTCGACCATCATGACCGACTACAACCCCAACTACTG
EML4-ALK.E17A20.COSF1367	EML4	ALK	ENST00000318522	ENST00000389048	Pool1	AMPL0000000006	GACACTGTGCAGATTTTCATCCAA	AGGAGGTCTTGCCAGCAAAG	GTGGCACAGTGTTGTTAGCAGAGCCCTGAGTACAAGCTGAGCAAGCTCCGCACCTCGACCATCATGACCGACTACAACCCCAACTACTG
EML4-ALK.E17A20.COSF1367.1	EML4	ALK	ENST00000318522	ENST00000389048	Pool1	AMPL0000000007	GACACTGTGCAGATTTTCATCCAA	AGGAGGTCTTGCCAGCAAAG	GTGGCACAGTGGTGGCCATAGGAACGCACTCAGGCAGTTGTTAGCAGAGCCCTGAGTACAAGCTGAGCAAGCTCCGCACCTCGACCATCATGACCGACTACAACCCCAACTACTG
EML4-ALK.E17A20.COSF1366	EML4	ALK	ENST00000318522	ENST00000389048	Pool1	AMPL0000000008	GACACTGTGCAGATTTTCATCCAA	AGGAGGTCTTGCCAGCAAAG	GTGGCACAGTGTAAATCACTGATTGACATTGTTAGCAGAGCCCTGAGTACAAGCTGAGCAAGCTCCGCACCTCGACCATCATGACCGACTACAACCCCAACTACTG
EML4-ALK.E17A20.COSF1366.1	EML4	ALK	ENST00000318522	ENST00000389048	Pool1	AMPL0000000009	GACACTGTGCAGATTTTCATCCAA	AGGAGGTCTTGCCAGCAAAG	GTGGCACAGTGGTGGCCATAGGAACGCACTCAGGCAGTAAATCACTGATTGACATTGTTAGCAGAGCCCTGAGTACAAGCTGAGCAAGCTCCGCACCTCGACCATCATGACCGACTACAACCCCAACTACTG
EML4-ALK.E14A20.COSF477	EML4	ALK	ENST00000318522	ENST00000389048	Pool1	AMPL0000000010	GGATGTTATTAACTGGAGGAGGGAAA	AGGAGGTCTTGCCAGCAAAG	GACAGAAAAATAATTCTGTGGGATCATGATATGCTGGATGAGCCCTGAGTACAAGCTGAGCAAGCTCCGCACCTCGACCATCATGACCGACTACAACCCCAACTACTG
EML4-ALK.E14A20.COSF477.1	EML4	ALK	ENST00000318522	ENST00000389048	Pool1	AMPL0000000011	GGATGTTATTAACTGGAGGAGGGAAA	AGGAGGTCTTGCCAGCAAAG	GACAGAAAAATAATTCTGTGGGATCATGATCTGAATCCTGAAAGAGAAATAGAGATATGCTGGATGAGCCCTGAGTACAAGCTGAGCAAGCTCCGCACCTCGACCATCATGACCGACTACAACCCCAACTACTG
EML4-ALK.E13A20.COSF1062	EML4	ALK	ENST00000318522	ENST00000389048	Pool1	AMPL0000000012	GGAATGGAGATGTTCTTACTGGAGACT	CCTGGCCCTTGAAGCACTA	CAGGTGGAGTCATGCTTATATGGAGCAAAACTACTGTAGAGAAGTGGCCTGTG
EML4-ALK.E13A20.COSF1062.1	EML4	ALK	ENST00000318522	ENST00000389048	Pool1	AMPL0000000013	GGAATGGAGATGTTCTTACTGGAGACT	CCTGGCCCTTGAAGCACTA	CAGGTGGAGTCATGCTTATATGGAGCAAAACTACTGTAGAGCCCACACCTGGGAAAGGACCTAAAGAAGTGGCCTGTG
EML4-ALK.E13A20.COSF408	EML4	ALK	ENST00000318522	ENST00000389048	Pool1	AMPL0000000014	GGAATGGAGATGTTCTTACTGGAGACT	CTCAGGGCTCTGCAGCTCC	CAGGTGGAGTCATGCTTATATGGAGCAAAACTACTGTAGATGTACCGCCGGAAGCACCAGGAGCTGCAAGCCATGCAGAT
EML4-ALK.E13A20.AB462411	EML4	ALK	ENST00000318522	ENST00000389048	Pool1	AMPL0000000015	GGAATGGAGATGTTCTTACTGGAGACT	CTCAGGGCTCTGCAGCTCC	CAGGTGGAGTCATGCTTATATGGAGCAAAACTACTGTAGAGCCCACACCTGGGAAAGGACCTAAAGTGTACCGCCGGAAGCACCAGGAGCTGCAAGCCATGCAGAT
EML4-ALK.E18A20.COSF487	EML4	ALK	ENST00000318522	ENST00000389048	Pool1	AMPL0000000016	TGGATGCAGAAACCAGAGATCTAGT	CTCAGGGCTCTGCAGCTCC	TTCTATCCACACAGACGGGAATGAACATGTACCGCCGGAAGCACCAGGAGCTGCAAGCCATGCAGAT
EML4-ALK.E18A20.COSF487.1	EML4	ALK	ENST00000318522	ENST00000389048	Pool1	AMPL0000000017	TGGATGCAGAAACCAGAGATCTAGT	CTCAGGGCTCTGCAGCTCC	TTCTATCCACACAGACGGGAATGAACAGCTCTCTGTGATGCGCTACTCAATAGTGTACCGCCGGAAGCACCAGGAGCTGCAAGCCATGCAGAT
EML4-ALK.E2A20.COSF478	EML4	ALK	ENST00000318522	ENST00000389048	Pool1	AMPL0000000018	GCGGCTTTGGCTGATGTTTT	CTCAGGGCTCTGCAGCTCC	GAGGCGTCTTGCAATCTCTGAAGATCATGTGGCCTCTGTACCGCCGGAAGCACCAGGAGCTGCAAGCCATGCAGAT
EML4-ALK.E2A20.COSF478.1	EML4	ALK	ENST00000318522	ENST00000389048	Pool1	AMPL0000000019	GCGGCTTTGGCTGATGTTTT	CTCAGGGCTCTGCAGCTCC	GAGGCGTCTTGCAATCTCTGAAGATCATGTGGCCTCAGTGAAAAAATCAGTCTCAAGTAAAGTGTACCGCCGGAAGCACCAGGAGCTGCAAGCCATGCAGAT
EML4-ALK.E20A20.COSF409	EML4	ALK	ENST00000318522	ENST00000389048	Pool1	AMPL0000000020	CATTCCAGCTACATCACACACCTT	CTCAGGGCTCTGCAGCTCC	GACTGGTCCCCAGACAACAAGTATATAATGTCTAATGTACCGCCGGAAGCACCAGGAGCTGCAAGCCATGCAGAT
EML4-ALK.E20A20.COSF409.1	EML4	ALK	ENST00000318522	ENST00000389048	Pool1	AMPL0000000021	CATTCCAGCTACATCACACACCTT	CTCAGGGCTCTGCAGCTCC	GACTGGTCCCCAGACAACAAGTATATAATGTCTAACTCGGGAGACTATGAAATATTGTACTTGTACCGCCGGAAGCACCAGGAGCTGCAAGCCATGCAGAT
EML4-ALK.E20A20.COSF730	EML4	ALK	ENST00000318522	ENST00000389048	Pool1	AMPL0000000022	CATTCCAGCTACATCACACACCTT	CTCAGGGCTCTGCAGCTCC	GACTGGTCCCCAGACAACAAGTATATAATGTCTAACTGACCACCCACCTGCAGTGTACCGCCGGAAGCACCAGGAGCTGCAAGCCATGCAGAT
EML4-ALK.E20A20.COSF730.1	EML4	ALK	ENST00000318522	ENST00000389048	Pool1	AMPL0000000023	CATTCCAGCTACATCACACACCTT	CTCAGGGCTCTGCAGCTCC	GACTGGTCCCCAGACAACAAGTATATAATGTCTAACTCGGGAGACTATGAAATATTGTACTCTGACCACCCACCTGCAGTGTACCGCCGGAAGCACCAGGAGCTGCAAGCCATGCAGAT
EML4-ALK.E6aA20.COSF411	EML4	ALK	ENST00000318522	ENST00000389048	Pool1	AMPL0000000024	GTCGAAAATACCTTCAACACCCAAATT	CTCAGGGCTCTGCAGCTCC	AATACCAAAAGTTACCAAAACTGCAGACAATGTACCGCCGGAAGCACCAGGAGCTGCAAGCCATGCAGAT
EML4-ALK.E6aA20.AB374361	EML4	ALK	ENST00000318522	ENST00000389048	Pool1	AMPL0000000025	GTCGAAAATACCTTCAACACCCAAATT	CTCAGGGCTCTGCAGCTCC	AATACCAAAAGTTACCAAAACTGCAGACAAGCATAAAGATGTCATCATCAACCAAGTGTACCGCCGGAAGCACCAGGAGCTGCAAGCCATGCAGAT
EML4-ALK.E6bA20.COSF412	EML4	ALK	ENST00000318522	ENST00000389048	Pool1	AMPL0000000026	GTCGAAAATACCTTCAACACCCAAATT	CTCAGGGCTCTGCAGCTCC	AATACCAAAAGTTACCAAAACTGCAGACAATCCCAGGTTCAAGCAATTCTCCTGCCTCGGCCTTGTACCGCCGGAAGCACCAGGAGCTGCAAGCCATGCAGAT
EML4-ALK.E6bA20.COSF412.1	EML4	ALK	ENST00000318522	ENST00000389048	Pool1	AMPL0000000027	GTCGAAAATACCTTCAACACCCAAATT	CTCAGGGCTCTGCAGCTCC	AATACCAAAAGTTACCAAAACTGCAGACAAGCATAAAGATGTCATCATCAACCAAGTCCCAGGTTCAAGCAATTCTCCTGCCTCGGCCTTGTACCGCCGGAAGCACCAGGAGCTGCAAGCCATGCAGAT
EML4-ALK.E6bA20.AB374362	EML4	ALK	ENST00000318522	ENST00000389048	Pool1	AMPL0000000028	GTCGAAAATACCTTCAACACCCAAATT	CTCAGGGCTCTGCAGCTCC	AATACCAAAAGTTACCAAAACTGCAGACAAGCATAAAGATGTCATCATCAACCAAGCAAAAATGTCAACTCGCGAAAAAAACAGCCAAGTGTACCGCCGGAAGCACCAGGAGCTGCAAGCCATGCAGAT
KIF5B-ALK.K15A20.COSF1381	KIF5B	ALK	ENST00000302418	ENST00000389048	Pool1	AMPL0000000029	GAGCAGCTGAGATGATGGCA	CTCAGGGCTCTGCAGCTCC	TCTTTACTAAAAGACCTTGCAGAAATAGGAATTGCTGTGGGAAATAATGATGTAAAGTGTACCGCCGGAAGCACCAGGAGCTGCAAGCCATGCAGAT
KIF5B-ALK.K15A20.COSF1060	KIF5B	ALK	ENST00000302418	ENST00000389048	Pool1	AMPL0000000030	GAGCAGCTGAGATGATGGCA	CTCAGGGCTCTGCAGCTCC	TCTTTACTAAAAGACCTTGCAGAAATAGGAATTGCTGTGGGAAATAATGATGTAAAGACCAGGAGCTGCAAGCCATGCAGAT
KIF5B-ALK.K17A20.COSF1257	KIF5B	ALK	ENST00000302418	ENST00000389048	Pool1	AMPL0000000031	AAAGAAAAGACAGTTGGAGGAATCTGT	CTCAGGGCTCTGCAGCTCC	CGATGCCCTCAGTGAAGAACTAGTCCAGCTTCGAGCACAAGTGTACCGCCGGAAGCACCAGGAGCTGCAAGCCATGCAGAT
KIF5B-ALK.K24A20.COSF1058	KIF5B	ALK	ENST00000302418	ENST00000389048	Pool1	AMPL0000000032	ATCGCAAACGCTATCAGCAA	CTCAGGGCTCTGCAGCTCC	GAAGTAGATCGCATAAAGGAAGCAGTCAGGTCAAAGAATATGGCCAGAAGAGGGCATTCTGCACAGATTGTGTACCGCCGGAAGCACCAGGAGCTGCAAGCCATGCAGAT
KLC1-ALK.K9A20.COSF1276	KLC1	ALK	ENST00000389744	ENST00000389048	Pool1	AMPL0000000033	CAAGCAGAAACACTGTACAAAGAGATT	CTCAGGGCTCTGCAGCTCC	CTCACTCGTGCACATGAAAGGGAGTTTGGTTCTGTAGATGTGTACCGCCGGAAGCACCAGGAGCTGCAAGCCATGCAGAT
EML4-ALK.E14A20.COSF1064	EML4	ALK	ENST00000318522	ENST00000389048	Pool1	AMPL0000000034	GGATGTTATTAACTGGAGGAGGGAAA	CTCAGGGCTCTGCAGCTCC	GACAGAAAAATAATTCTGTGGGATCATGATCTGAATCCTGAAAGAGAAATAGAGTGTACCGCCGGAAGCACCAGGAGCTGCAAGCCATGCAGAT
KIF5B-RET.K15R11.COSF1255	KIF5B	RET	ENST00000302418	ENST00000340058	Pool1	AMPL0000000035	GAGCAGCTGAGATGATGGCA	ACAGCGGCTGCGATCACC	TCTTTACTAAAAGACCTTGCAGAAATAGGAATTGCTGTGGGAAATAATGATGTAAAGATCCACTGTGCGACGAGCTGTGCCGCAC
KIF5B-RET.K24R11.COSF1262	KIF5B	RET	ENST00000302418	ENST00000340058	Pool1	AMPL0000000036	ATCGCAAACGCTATCAGCAA	ACAGCGGCTGCGATCACC	GAAGTAGATCGCATAAAGGAAGCAGTCAGGTCAAAGAATATGGCCAGAAGAGGGCATTCTGCACAGATTGATCCACTGTGCGACGAGCTGTGCCGCAC
KIF5B-RET.K24R8.COSF1236	KIF5B	RET	ENST00000302418	ENST00000340058	Pool1	AMPL0000000037	ATCGCAAACGCTATCAGCAA	GCTGACTGCACAGGACAGG	GAAGTAGATCGCATAAAGGAAGCAGTCAGGTCAAAGAATATGGCCAGAAGAGGGCATTCTGCACAGATTGATGTGGCCGAGGAGGCGGGCTGCCC
CCDC6-RET.C1R12.COSF1271	CCDC6	RET	ENST00000263102	ENST00000340058	Pool1	AMPL0000000038	GGAGACCTACAAACTGAAGTGCAA	CCAAATTCGCCTTCTCCTAGAGT	GGCACTGCAGGAGGAGAACCGCGACCTGCGCAAAGCCAGCGTGACCATCGAGGATCCAAAGTGGGAATTCCCTCGGAAGAACTTGGTTCTTGGAAAA
KIF5B-RET.K15R12.COSF1232	KIF5B	RET	ENST00000302418	ENST00000340058	Pool1	AMPL0000000039	GAGCAGCTGAGATGATGGCA	CCAAATTCGCCTTCTCCTAGAGT	TCTTTACTAAAAGACCTTGCAGAAATAGGAATTGCTGTGGGAAATAATGATGTAAAGGAGGATCCAAAGTGGGAATTCCCTCGGAAGAACTTGGTTCTTGGAAAA
KIF5B-RET.K16R12.COSF1230	KIF5B	RET	ENST00000302418	ENST00000340058	Pool1	AMPL0000000040	GAAGAAAATGAAAAGGAGTTAGCAGCAT	CCAAATTCGCCTTCTCCTAGAGT	GTCAGCTTCGTATCTCTCAAGAGGATCCAAAGTGGGAATTCCCTCGGAAGAACTTGGTTCTTGGAAAA
KIF5B-RET.K22R12.COSF1253	KIF5B	RET	ENST00000302418	ENST00000340058	Pool1	AMPL0000000041	AGTGGCAAAAGAACTTCAGACTTTACA	CCAAATTCGCCTTCTCCTAGAGT	CAACCTGCGCAAACTCTTTGTTCAGGACCTGGCTACAAGAGTTAAAAAGGAGGATCCAAAGTGGGAATTCCCTCGGAAGAACTTGGTTCTTGGAAAA
KIF5B-RET.K23R12.COSF1234	KIF5B	RET	ENST00000302418	ENST00000340058	Pool1	AMPL0000000042	GCGCTGCTCAGAAGCAAAA	CCAAATTCGCCTTCTCCTAGAGT	AATCTCCTTTCTTGAAAATAATCTTGAACAGCTCACTAAAGTGCACAAACAGGAGGATCCAAAGTGGGAATTCCCTCGGAAGAACTTGGTTCTTGGAAAA
CD74-ROS1.C6R32.COSF1202	CD74	ROS1	ENST00000353334	ENST00000368508	Pool1	AMPL0000000043	CACCATTGGCTCCTGTTTGAAAT	TCAGCTTTCTCCCACTGTATTGAATTTT	GAGCAGGCACTCCTTGGAGCAAAAGCCCACTGACGCTCCACCGAAAGCTGGAGTCCCAAATAAACCAGGCATTCCCAAATTACTAGAAGGGAGTA
SDC4-ROS1.S2R32.COSF1265	SDC4	ROS1	ENST00000372733	ENST00000368508	Pool1	AMPL0000000044	CGGGCAGGAATCTGATGACTTT	TCAGCTTTCTCCCACTGTATTGAATTTT	GAGCTGTCTGGCTCTGGAGATCTGGCTGGAGTCCCAAATAAACCAGGCATTCCCAAATTACTAGAAGGGAGTA
SDC4-ROS1.S4R32.COSF1278	SDC4	ROS1	ENST00000372733	ENST00000368508	Pool1	AMPL0000000045	GGTGTCAATGTCCAGCACTGT	TCAGCTTTCTCCCACTGTATTGAATTTT	GCAGGGCAGCAACATCTTTGAGAGAACGGAGGTCCTGGCAGCTGGAGTCCCAAATAAACCAGGCATTCCCAAATTACTAGAAGGGAGTA
SLC34A2-ROS1.S13R32.COSF1259	SLC34A2	ROS1	ENST00000503434	ENST00000368508	Pool1	AMPL0000000046	GGCTCCTGAGACCTTTGATAACATAAC	TCAGCTTTCTCCCACTGTATTGAATTTT	CATTAGCAGAGAGGCTCAGGCTGGAGTCCCAAATAAACCAGGCATTCCCAAATTACTAGAAGGGAGTA
SLC34A2-ROS1.S4R32.COSF1197	SLC34A2	ROS1	ENST00000503434	ENST00000368508	Pool1	AMPL0000000047	CGTGTGCTCCCTGGATATTCTTAGTA	TCAGCTTTCTCCCACTGTATTGAATTTT	GCGCCTTCCAGCTGGTTGGAGCTGGAGTCCCAAATAAACCAGGCATTCCCAAATTACTAGAAGGGAGTA
SDC4-ROS1.S2R34	SDC4	ROS1	ENST00000372733	ENST00000368508	Pool1	AMPL0000000048	CGGGCAGGAATCTGATGACTTT	TCAGTGGGATTGTAACAACCAGAAAT	GAGCTGTCTGGCTCTGGAGATCTGGATGATTTTTGGATACCAGAAACAAGTTTCATACTTACTATTATAGTTGGAAT
SDC4-ROS1.S4R34.COSF1280	SDC4	ROS1	ENST00000372733	ENST00000368508	Pool1	AMPL0000000049	GGTGTCAATGTCCAGCACTGT	TCAGTGGGATTGTAACAACCAGAAAT	GCAGGGCAGCAACATCTTTGAGAGAACGGAGGTCCTGGCAGATGATTTTTGGATACCAGAAACAAGTTTCATACTTACTATTATAGTTGGAAT
CD74-ROS1.C6R34.COSF1200	CD74	ROS1	ENST00000353334	ENST00000368508	Pool1	AMPL0000000050	CACCATTGGCTCCTGTTTGAAAT	TCAGTGGGATTGTAACAACCAGAAAT	GAGCAGGCACTCCTTGGAGCAAAAGCCCACTGACGCTCCACCGAAAGATGATTTTTGGATACCAGAAACAAGTTTCATACTTACTATTATAGTTGGAAT
EZR-ROS1.E10R34.COSF1267	EZR	ROS1	ENST00000367075	ENST00000368508	Pool1	AMPL0000000051	GCTGCAGGACTATGAGGAGAAGA	TCAGTGGGATTGTAACAACCAGAAAT	CAAAGAAGGCAGAGAGAGATGATTTTTGGATACCAGAAACAAGTTTCATACTTACTATTATAGTTGGAAT
SLC34A2-ROS1.S4R34.COSF1198	SLC34A2	ROS1	ENST00000503434	ENST00000368508	Pool1	AMPL0000000052	CGTGTGCTCCCTGGATATTCTTAGTA	TCAGTGGGATTGTAACAACCAGAAAT	GCGCCTTCCAGCTGGTTGGAGATGATTTTTGGATACCAGAAACAAGTTTCATACTTACTATTATAGTTGGAAT
SLC34A2-ROS1.S13R34.COSF1261	SLC34A2	ROS1	ENST00000503434	ENST00000368508	Pool1	AMPL0000000053	GGCTCCTGAGACCTTTGATAACATAAC	TCAGTGGGATTGTAACAACCAGAAAT	CATTAGCAGAGAGGCTCAGGATGATTTTTGGATACCAGAAACAAGTTTCATACTTACTATTATAGTTGGAAT
TPM3-ROS1.T7R35.COSF1273	TPM3	ROS1	ENST00000368533	ENST00000368508	Pool1	AMPL0000000054	CAGAGACCCGTGCTGAGTTT	TCAGCCAACTCTTTGTCTTCGTTTATA	GCTGAGAGATCGGTAGCCAAGCTGGAAAAGACAATTGATGACCTGGAAGTCTGGCATAGAAGATTAAAGAATCAAAAAAGTGCCAAGGAAGGGGTGACAGTGCT
LRIG3-ROS1.L16R35.COSF1269	LRIG3	ROS1	ENST00000320743	ENST00000368508	Pool1	AMPL0000000055	TCACATCTTCAGGTGCTGGATTTT	TCAGCCAACTCTTTGTCTTCGTTTATA	TCTTACCACAACATGACAGTAGTGTCTGGCATAGAAGATTAAAGAATCAAAAAAGTGCCAAGGAAGGGGTGACAGTGCT
GOPC-ROS1.G8R35.COSF1139	GOPC	ROS1	ENST00000368498	ENST00000368508	Pool1	AMPL0000000056	TGGTGCTAGTTGCAAAGACACAA	TCAGCCAACTCTTTGTCTTCGTTTATA	GTGGGGAAATCAAAGTATTACAAGTCTGGCATAGAAGATTAAAGAATCAAAAAAGTGCCAAGGAAGGGGTGACAGTGCT
GOPC-ROS1.G4R36.COSF1188	GOPC	ROS1	ENST00000368498	ENST00000368508	Pool1	AMPL0000000057	CCCTTCGTAGACATATAGCTGTTCTC	GGAAGGCAGGAAGATTTTCAATCTC	CAGGCTGAAGTATATGGGGCGAGACTAGCTGCCAAGTACTTGGATAAGGAACTGGCAGGAAGTACTCTTCCAACCCAAGAG
CEL-NTRK1.C7N7	CEL	NTRK1	ENST00000372080	ENST00000392302	Pool1	AMPL0000000058	GGATGGCCCAGTGTCTGAAG	GGCATTGGGCACCTGGAC	GTTACTGATCCCCGAGCCCTGACGCTGGCCTATAAGGTGCCGCTGGCAGGCCTGGAGTGTGTGCCCACGCTGAAG
NFASC-NTRK1.N18N10	NFASC	NTRK1	ENST00000360049	ENST00000392302	Pool1	AMPL0000000059	AGTTCCGTGTCATTGCCATCAA	CGAGACCCCAAAAGGTGTTTC	CGAGGTTGGGAGCAGCCACCCCAGCCTCCCATCCGAGCGCTACCGAACCAGTGGAGCACACACTAACAGCACATCTGGAGACCCGGTGGAGAAGAAGGAC
IRF2BP2-NTRK1.I1N10	IRF2BP2	NTRK1	ENST00000366609	ENST00000392302	Pool1	AMPL0000000060	TGACTGCAGGCAGGTTGTT	CGAGACCCCAAAAGGTGTTTC	GGGTTTCGAGGCCAACGGGGCCAACGGGTCTAAAGCAGACACTAACAGCACATCTGGAGACCCGGTGGAGAAGAAGGAC
TFG-NTRK1.T5N10	TFG	NTRK1	ENST00000240851	ENST00000392302	Pool1	AMPL0000000061	AAAAATGTTATGTCAGCGTTTGGCTTAA	CGAGACCCCAAAAGGTGTTTC	CAGATGATCAGGTTTCAGACACTAACAGCACATCTGGAGACCCGGTGGAGAAGAAGGAC
SQSTM1-NTRK1.S5N10	SQSTM1	NTRK1	ENST00000389805	ENST00000392302	Pool1	AMPL0000000062	CTTCTGGTCCATCGGAGGAT	CGAGACCCCAAAAGGTGTTTC	CCGAGTGTGAATTTCCTGAAGAACGTTGGGGAGAGTGTGGCAGCTGCCCTTAGCCCTCTGGACACTAACAGCACATCTGGAGACCCGGTGGAGAAGAAGGAC
SSBP2-NTRK1.S12N12	SSBP2	NTRK1	ENST00000320672	ENST00000392302	Pool1	AMPL0000000063	TCCTCAGCATCTCCTGGGAATTA	TGTCATGAAATGCAGGGACAT	TGTAGGTCCTCCAGGAGGTGGAGGGCCACCAGGAACACCCATCATGCCTAGTCCAGCAGGCCCGGCTGTGCTGGCTCCAGAGGATGGGCTGGCC
NTRK1-DYNC2H1.N17D86	NTRK1	DYNC2H1	ENST00000392302	ENST00000375735	Pool1	AMPL0000000064	CCCCAGGGTGATCTCAAAGTATCTAAT	GTCTGGATGGAAAAGTTCTGATAGGT	TCACCCTCAGCATGTGGGAAGGGACAGGTGGGGGCTGGGAGTAGAGGAAACTGGGTAGATAAAGCTGAAAAACAGGCTCTTCTCTCTGAAACACTTG
CD74-NTRK1.C3N13	CD74	NTRK1	ENST00000353334	ENST00000524377	Pool1	AMPL0000000065	CCCAAGCCTGTGAGCAAGA	GCACTCAGCAAGGAAGACCTT	TGCGCATGGCCACCCCGCTGCTGATGCAGGCGCTGCCCATGGGAGCCCTGCCCCAGGGGGTGTTCACCACATCAAGCGCCGGGACATCGTGCTCAAGTGGGAGCTGGGGGAGGGCGCCTTTGGG
MPRIP-NTRK1.M14N13	MPRIP	NTRK1	ENST00000395811	ENST00000524377	Pool1	AMPL0000000066	CCGTCCACCTGTCTTCTGA	GCACTCAGCAAGGAAGACCTT	AGATGGGGGTGACCGGCTCTCCACACACGAGCTGACCTCTCTGCTCGAGAAGGAGGTGTTCACCACATCAAGCGCCGGGACATCGTGCTCAAGTGGGAGCTGGGGGAGGGCGCCTTTGGG
MPRIP-NTRK1.M18N13	MPRIP	NTRK1	ENST00000395811	ENST00000524377	Pool1	AMPL0000000067	CAGTGCCAGCGTGAGAAC	GCACTCAGCAAGGAAGACCTT	CAGGAGCTCAATGCCCACAACCAGGTGTTCACCACATCAAGCGCCGGGACATCGTGCTCAAGTGGGAGCTGGGGGAGGGCGCCTTTGGG
MPRIP-NTRK1.M21N13	MPRIP	NTRK1	ENST00000395811	ENST00000524377	Pool1	AMPL0000000068	AGTCCCCTGACAGTGCCA	GCACTCAGCAAGGAAGACCTT	CGGTGTCCGGATATGGTGTTCACCACATCAAGCGCCGGGACATCGTGCTCAAGTGGGAGCTGGGGGAGGGCGCCTTTGGG
CUX1-RET.C10R12	CUX1	RET	ENST00000292538	ENST00000355710	Pool1	AMPL0000000069	AGACCTTAAGGGAACAGCTCTCAT	CCAAATTCGCCTTCTCCTAGAGT	CGGCCAATCACTCCCTCCAGCTGGCCTCACAGATCCAGAAGGCACCAGACGTGGAGGATCCAAAGTGGGAATTCCCTCGGAAGAACTTGGTTCTTGGAAAA
HIP1-ALK.H28A20	HIP1	ALK	ENST00000336926	ENST00000389048	Pool1	AMPL0000000070	GCGTTGTGGCCTCAACCAT	CTCAGGGCTCTGCAGCTCC	TTCCGGCAAATCACAGATCGAAGAGACAGTGTACCGCCGGAAGCACCAGGAGCTGCAAGCCATGCAGAT
HIP1-ALK.H21A20	HIP1	ALK	ENST00000336926	ENST00000389048	Pool1	AMPL0000000071	AGCGACGCCATTGCTCAT	CTCAGGGCTCTGCAGCTCC	GGTGCCACCACCTGCCTCAGAGCCCCACCTGAGCCTGCCGACTTGTACCGCCGGAAGCACCAGGAGCTGCAAGCCATGCAGAT
TPR-ALK.T15A20	TPR	ALK	ENST00000367478	ENST00000389048	Pool1	AMPL0000000072	AAATGCAGCTTGTTGATTCCATAGTT	CTCAGGGCTCTGCAGCTCC	CGTCAGCGTGATATGTACCGTATTTTATTGTCACAAACAACAGGAGTTGCCATTCCATTACATGTGTACCGCCGGAAGCACCAGGAGCTGCAAGCCATGCAGAT
HMBS.ENCTRL.E8E9	HMBS	.	ENST00000537841	.	Pool1	AMPL0000000073	CCAGCTCCCTGCGAAGAG	AGGATGATGGCACTGAACTCC	CAGCCCAGCTGCAGAGAAAGTTCCCGCATCTGGAGTTCAGGAGTATTCGGGGAAACCTCAACACCCGGCTTCGGAAGCTGGACGAGCAGCA
TBP.ENCTRL.E3E4	TBP	.	ENST00000392092	.	Pool1	AMPL0000000074	GACTCCCATGACCCCCATC	ACGAAGTGCAATGGTCTTTAGGT	ACTCCTGCCACGCCAGCTTCGGAGAGTTCTGGGATTGTACCGCAGCTGCAAAATATTGTATCCACAGTGAATCTTGGTTGTAAACTTG
ITGB7.ENCTRL.E14E15	ITGB7	.	ENST00000267082	.	Pool1	AMPL0000000075	CCTATCTTGGATGATGGCTGGTGCAAAG	CGTGTGGTCTGCTCCCTTTTCTTG	AGCGGACCCTGGACAACCAGCTGTTCTTCTTCTTGGTGGAGGATGACGCCAGAGGCACGGTCGTGCTCAGAGTGAGACCC
MYC.ENCTRL.E2E3	MYC	.	ENST00000377970	.	Pool1	AMPL0000000076	CCTGGTGCTCCATGAGGAGACA	GTGATCCAGACTCTGACCTTTTGCCA	CCGCCCACCACCAGCAGCGACTCTGAGGAGGAACAAGAAGATGAGGAAGAAATCGATGTTGTTTCTGTGGAAAAGAGGCAGGCTCC
LMNA.ENCTRL.E3E4	LMNA	.	ENST00000368300	.	Pool1	AMPL0000000077	CTGAGAACAGGCTGCAGACCATGAA	ACTCACGCTGCTTCCCATTGTCAA	GGAGGAACTGGACTTCCAGAAGAACATCTACAGTGAGGAGCTGCGTGAGACCAAGCGCCGTCATGAGACCCGACTGGTGGAGA
ALK.5p_NM_004304.4.e5e6	ALK	.	ENST00000389048	.	Pool1	AMPL0000000078	AGTGGAAACCGCAGCTTGT	GCTGGAGGACTGTCCCATTC	CTGCAGTGGACTTCTTTGCCCTGAAGAACTGCAGTGAAGGAACATCCCCAGGCTCCAAGATGGCCCTGCAGAGCTCCTTCACTTGTTG
ALK.3p_NM_004304.4.e23e24	ALK	.	ENST00000389048	.	Pool1	AMPL0000000079	AAACTGCCTCTTGACCTGTCC	ACTTAACTGGCAGCATGGCA	AGGCCCTGGAAGAGTGGCCAAGATTGGAGACTTCGGGATGGCCCGAGACATCTACAGGGCGAGCTACTATAGAAAGGGAGGCTG
RET.5p_NM_020975.4.e6e7	RET	.	ENST00000340058	.	Pool1	AMPL0000000080	CTGCCCAGTACCTACTCCCT	CACCAGAGGAATGCAGCTTGTA	CTCCGTGAGCAGGAGGGCTCGCCGATTTGCCCAGATCGGGAAAGTCTGTGTGGAAAACTGCCAGGCATTCAGTGGCATCAACGTCCAG
RET.3p_NM_020975.4.e18e19	RET	.	ENST00000340058	.	Pool1	AMPL0000000081	GGACAAAAGGCCGGTGTTTG	CTGAGAGGCCGTCGTCATAAAT	CGGACATCAGCAAAGACCTGGAGAAGATGATGGTTAAGAGGAGAGACTACTTGGACCTTGCGGCGTCCACTCCATCTGACTCCCTG
ROS1.5p_NM_002944.2.e11e12	ROS1	.	ENST00000368508	.	Pool1	AMPL0000000082	ACTGCTCAAACATCGAGGAAATTACT	GGTACAGGAAGGTCTGCTCTATAAATG	CCACCCTCTATTAGTGCACCTCAAAAAATTGTGGCTGATTCATACAATGGGTATGTCTTTTACCTCCTGAGAGATGG
ROS1.3p_NM_002944.2.e38e39	ROS1	.	ENST00000368508	.	Pool1	AMPL0000000083	ATGAACCCCAATACATTATCCTGGAA	TCTACACACAGGTCTACAAGGTCAA	CTGATGGAGGGAGGAGACCTTCTTACTTATTTGCGTAAAGCCCGGATGGCAACGTTTTATGGTCCTTTACTCACCTTGG
NTRK1.5p.eNST00000392302.e2e3	NTRK1	.	ENST00000392302	.	Pool1	AMPL0000000084	CCTGGGACACCATGCAGTT	CTTCACGATGGTGAGGTTTCTCA	GCGGGCTGCTAGATCTCGGTGCACAAACTTGTTGGCAGCAAGCTACATCGAGAACCAGCAGCATCTGCAGCATCTGGAGCTCCGTGATCTGAGGGGCCTGGGGGAGC
NTRK1.3p.eNST00000392302.e17e18	NTRK1	.	ENST00000392302	.	Pool1	AMPL0000000085	TGCTCTGGGAGATCTTCACCTA	CATGATGGCGTAGACCTCTGG	CGGCAAGCAGCCCTGGTACCAGCTCTCCAACACGGAGGCAATCGACTGCATCACGCAGGGACGTGAGTTGGAGCGGCCACGTGCCTGCCCA
MET.E13E15.ENST00000397752	MET	MET	ENST00000397752	ENST00000397752	Pool1	AMPLMET_1_1.3071	ATCAACAGCACTGTTATTACTACTTGGG	CTGTCAGAGGATACTGCACTTGTC	TTTTTCCTGTGGCTGAAAAAGAGAAAGCAAATTAAAGATCAGTTTCCTAATTCATCTCAGAACGGTTCATGCC
