# Supplementary material for: RNA-Based Assay for Next-Generation Sequencing of Clinically Relevant Gene Fusions in Non-Small Cell Lung Cancer
Source: Cancers (Basel). 2021 Jan 4;13(1):139. doi: 10.3390/cancers13010139 (PMC7796105; doi:10.3390/cancers13010139)
Supplement: Supplementary file 1 [file cancers-13-00139-s001.zip › Supplementary files/Supplementary File 7.bed]

track name=Primers description="Custom AmpliSeq RNA Panel Primers" ionVersion=4.0 db=hg19 type=bedDetail color=77,175,74 priority=2
chr7	116418948	116418972	AMPLMET_5_1.13253_F	MET.E17E18.ENST00000318493	MET
chr7	116422077	116422105	AMPLMET_5_1.13253_R	MET.E17E18.ENST00000318493	MET
chr7	116371850	116371875	AMPLMET_2_1.2742_F	MET.E3E4.ENST00000318493	MET
chr7	116380044	116380066	AMPLMET_2_1.2742_R	MET.E3E4.ENST00000318493	MET
chr7	116380063	116380087	AMPLMET_1_1.7882_F	MET.E4E5.ENST00000318493	MET
chr7	116380949	116380970	AMPLMET_1_1.7882_R	MET.E4E5.ENST00000318493	MET
chr7	116397512	116397545	AMPLMET_3_1.7887_F	MET.E7E8.ENST00000318493	MET
chr7	116397731	116397751	AMPLMET_3_1.7887_R	MET.E7E8.ENST00000318493	MET
chr7	116411643	116411671	AMPLMET_1_1.5112_F	MET.E13E14.ENST00000397752	MET
chr7	116411938	116411964	AMPLMET_1_1.5112_R	MET.E13E14.ENST00000397752	MET
chr2	42490389	42490416	AMPL0000000001_F	EML4-ALK.E6A19.COSF1296	EML4
chr2	29448374	29448396	AMPL0000000001_R	EML4-ALK.E6A19.COSF1296	ALK
chr2	42490389	42490416	AMPL0000000002_F	EML4-ALK.E6A19.COSF1296.1	EML4
chr2	29448374	29448396	AMPL0000000002_R	EML4-ALK.E6A19.COSF1296.1	ALK
chr2	42530286	42530313	AMPL0000000005_F	EML4-ALK.E15A20.COSF413	EML4
chr2	29446256	29446276	AMPL0000000005_R	EML4-ALK.E15A20.COSF413	ALK
chr2	42531630	42531654	AMPL0000000006_F	EML4-ALK.E17A20.COSF1367	EML4
chr2	29446256	29446276	AMPL0000000006_R	EML4-ALK.E17A20.COSF1367	ALK
chr2	42531630	42531654	AMPL0000000007_F	EML4-ALK.E17A20.COSF1367.1	EML4
chr2	29446256	29446276	AMPL0000000007_R	EML4-ALK.E17A20.COSF1367.1	ALK
chr2	42531630	42531654	AMPL0000000008_F	EML4-ALK.E17A20.COSF1366	EML4
chr2	29446256	29446276	AMPL0000000008_R	EML4-ALK.E17A20.COSF1366	ALK
chr2	42531630	42531654	AMPL0000000009_F	EML4-ALK.E17A20.COSF1366.1	EML4
chr2	29446256	29446276	AMPL0000000009_R	EML4-ALK.E17A20.COSF1366.1	ALK
chr2	42528452	42528478	AMPL0000000010_F	EML4-ALK.E14A20.COSF477	EML4
chr2	29446256	29446276	AMPL0000000010_R	EML4-ALK.E14A20.COSF477	ALK
chr2	42528452	42528478	AMPL0000000011_F	EML4-ALK.E14A20.COSF477.1	EML4
chr2	29446256	29446276	AMPL0000000011_R	EML4-ALK.E14A20.COSF477.1	ALK
chr2	42522563	42522590	AMPL0000000014_F	EML4-ALK.E13A20.COSF408	EML4
chr2	29446335	29446354	AMPL0000000014_R	EML4-ALK.E13A20.COSF408	ALK
chr2	42522563	42522590	AMPL0000000015_F	EML4-ALK.E13A20.AB462411	EML4
chr2	29446335	29446354	AMPL0000000015_R	EML4-ALK.E13A20.AB462411	ALK
chr2	42543112	42543137	AMPL0000000016_F	EML4-ALK.E18A20.COSF487	EML4
chr2	29446335	29446354	AMPL0000000016_R	EML4-ALK.E18A20.COSF487	ALK
chr2	42543112	42543137	AMPL0000000017_F	EML4-ALK.E18A20.COSF487.1	EML4
chr2	29446335	29446354	AMPL0000000017_R	EML4-ALK.E18A20.COSF487.1	ALK
chr2	42472745	42472765	AMPL0000000018_F	EML4-ALK.E2A20.COSF478	EML4
chr2	29446335	29446354	AMPL0000000018_R	EML4-ALK.E2A20.COSF478	ALK
chr2	42472745	42472765	AMPL0000000019_F	EML4-ALK.E2A20.COSF478.1	EML4
chr2	29446335	29446354	AMPL0000000019_R	EML4-ALK.E2A20.COSF478.1	ALK
chr2	42552609	42552633	AMPL0000000020_F	EML4-ALK.E20A20.COSF409	EML4
chr2	29446335	29446354	AMPL0000000020_R	EML4-ALK.E20A20.COSF409	ALK
chr2	42552609	42552633	AMPL0000000021_F	EML4-ALK.E20A20.COSF409.1	EML4
chr2	29446335	29446354	AMPL0000000021_R	EML4-ALK.E20A20.COSF409.1	ALK
chr2	42552609	42552633	AMPL0000000022_F	EML4-ALK.E20A20.COSF730	EML4
chr2	29446335	29446354	AMPL0000000022_R	EML4-ALK.E20A20.COSF730	ALK
chr2	42552609	42552633	AMPL0000000023_F	EML4-ALK.E20A20.COSF730.1	EML4
chr2	29446335	29446354	AMPL0000000023_R	EML4-ALK.E20A20.COSF730.1	ALK
chr2	42490389	42490416	AMPL0000000024_F	EML4-ALK.E6aA20.COSF411	EML4
chr2	29446335	29446354	AMPL0000000024_R	EML4-ALK.E6aA20.COSF411	ALK
chr2	42490389	42490416	AMPL0000000025_F	EML4-ALK.E6aA20.AB374361	EML4
chr2	29446335	29446354	AMPL0000000025_R	EML4-ALK.E6aA20.AB374361	ALK
chr2	42490389	42490416	AMPL0000000026_F	EML4-ALK.E6bA20.COSF412	EML4
chr2	29446335	29446354	AMPL0000000026_R	EML4-ALK.E6bA20.COSF412	ALK
chr2	42490389	42490416	AMPL0000000027_F	EML4-ALK.E6bA20.COSF412.1	EML4
chr2	29446335	29446354	AMPL0000000027_R	EML4-ALK.E6bA20.COSF412.1	ALK
chr2	42490389	42490416	AMPL0000000028_F	EML4-ALK.E6bA20.AB374362	EML4
chr2	29446335	29446354	AMPL0000000028_R	EML4-ALK.E6bA20.AB374362	ALK
chr10	32317412	32317432	AMPL0000000029_F	KIF5B-ALK.K15A20.COSF1381	KIF5B
chr2	29446335	29446354	AMPL0000000029_R	KIF5B-ALK.K15A20.COSF1381	ALK
chr10	32317412	32317432	AMPL0000000030_F	KIF5B-ALK.K15A20.COSF1060	KIF5B
chr2	29446335	29446354	AMPL0000000030_R	KIF5B-ALK.K15A20.COSF1060	ALK
chr10	32311108	32311135	AMPL0000000031_F	KIF5B-ALK.K17A20.COSF1257	KIF5B
chr2	29446335	29446354	AMPL0000000031_R	KIF5B-ALK.K17A20.COSF1257	ALK
chr10	32306140	32306160	AMPL0000000032_F	KIF5B-ALK.K24A20.COSF1058	KIF5B
chr2	29446335	29446354	AMPL0000000032_R	KIF5B-ALK.K24A20.COSF1058	ALK
chr14	104139701	104139728	AMPL0000000033_F	KLC1-ALK.K9A20.COSF1276	KLC1
chr2	29446335	29446354	AMPL0000000033_R	KLC1-ALK.K9A20.COSF1276	ALK
chr2	42528452	42528478	AMPL0000000034_F	EML4-ALK.E14A20.COSF1064	EML4
chr2	29446335	29446354	AMPL0000000034_R	EML4-ALK.E14A20.COSF1064	ALK
chr10	32317412	32317432	AMPL0000000035_F	KIF5B-RET.K15R11.COSF1255	KIF5B
chr10	43609955	43609973	AMPL0000000035_R	KIF5B-RET.K15R11.COSF1255	RET
chr10	32306140	32306160	AMPL0000000036_F	KIF5B-RET.K24R11.COSF1262	KIF5B
chr10	43609955	43609973	AMPL0000000036_R	KIF5B-RET.K24R11.COSF1262	RET
chr10	32306140	32306160	AMPL0000000037_F	KIF5B-RET.K24R8.COSF1236	KIF5B
chr10	43607571	43607590	AMPL0000000037_R	KIF5B-RET.K24R8.COSF1236	RET
chr10	61665928	61665952	AMPL0000000038_F	CCDC6-RET.C1R12.COSF1271	CCDC6
chr10	43612079	43612102	AMPL0000000038_R	CCDC6-RET.C1R12.COSF1271	RET
chr10	32317412	32317432	AMPL0000000039_F	KIF5B-RET.K15R12.COSF1232	KIF5B
chr10	43612079	43612102	AMPL0000000039_R	KIF5B-RET.K15R12.COSF1232	RET
chr10	32311795	32311823	AMPL0000000040_F	KIF5B-RET.K16R12.COSF1230	KIF5B
chr10	43612079	43612102	AMPL0000000040_R	KIF5B-RET.K16R12.COSF1230	RET
chr10	32307292	32307315	AMPL0000000041_F_1	KIF5B-RET.K22R12.COSF1253	KIF5B
chr10	32307429	32307433	AMPL0000000041_F_2	KIF5B-RET.K22R12.COSF1253	KIF5B
chr10	43612079	43612102	AMPL0000000041_R	KIF5B-RET.K22R12.COSF1253	RET
chr10	32307031	32307050	AMPL0000000042_F	KIF5B-RET.K23R12.COSF1234	KIF5B
chr10	43612079	43612102	AMPL0000000042_R	KIF5B-RET.K23R12.COSF1234	RET
chr5	149784289	149784312	AMPL0000000043_F	CD74-ROS1.C6R32.COSF1202	CD74
chr6	117650533	117650561	AMPL0000000043_R	CD74-ROS1.C6R32.COSF1202	ROS1
chr20	43964446	43964468	AMPL0000000044_F	SDC4-ROS1.S2R32.COSF1265	SDC4
chr6	117650533	117650561	AMPL0000000044_R	SDC4-ROS1.S2R32.COSF1265	ROS1
chr20	43959046	43959067	AMPL0000000045_F	SDC4-ROS1.S4R32.COSF1278	SDC4
chr6	117650533	117650561	AMPL0000000045_R	SDC4-ROS1.S4R32.COSF1278	ROS1
chr4	25678277	25678304	AMPL0000000046_F	SLC34A2-ROS1.S13R32.COSF1259	SLC34A2
chr6	117650533	117650561	AMPL0000000046_R	SLC34A2-ROS1.S13R32.COSF1259	ROS1
chr4	25665905	25665931	AMPL0000000047_F	SLC34A2-ROS1.S4R32.COSF1197	SLC34A2
chr6	117650533	117650561	AMPL0000000047_R	SLC34A2-ROS1.S4R32.COSF1197	ROS1
chr20	43964446	43964468	AMPL0000000048_F	SDC4-ROS1.S2R34	SDC4
chr6	117645500	117645526	AMPL0000000048_R	SDC4-ROS1.S2R34	ROS1
chr20	43959046	43959067	AMPL0000000049_F	SDC4-ROS1.S4R34.COSF1280	SDC4
chr6	117645500	117645526	AMPL0000000049_R	SDC4-ROS1.S4R34.COSF1280	ROS1
chr5	149784289	149784312	AMPL0000000050_F	CD74-ROS1.C6R34.COSF1200	CD74
chr6	117645500	117645526	AMPL0000000050_R	CD74-ROS1.C6R34.COSF1200	ROS1
chr6	159191813	159191836	AMPL0000000051_F	EZR-ROS1.E10R34.COSF1267	EZR
chr6	117645500	117645526	AMPL0000000051_R	EZR-ROS1.E10R34.COSF1267	ROS1
chr4	25665905	25665931	AMPL0000000052_F	SLC34A2-ROS1.S4R34.COSF1198	SLC34A2
chr6	117645500	117645526	AMPL0000000052_R	SLC34A2-ROS1.S4R34.COSF1198	ROS1
chr4	25678277	25678304	AMPL0000000053_F	SLC34A2-ROS1.S13R34.COSF1261	SLC34A2
chr6	117645500	117645526	AMPL0000000053_R	SLC34A2-ROS1.S13R34.COSF1261	ROS1
chr1	154142924	154142944	AMPL0000000054_F	TPM3-ROS1.T7R35.COSF1273	TPM3
chr6	117642475	117642502	AMPL0000000054_R	TPM3-ROS1.T7R35.COSF1273	ROS1
chr12	59270250	59270274	AMPL0000000055_F	LRIG3-ROS1.L16R35.COSF1269	LRIG3
chr6	117642475	117642502	AMPL0000000055_R	LRIG3-ROS1.L16R35.COSF1269	ROS1
chr6	117888040	117888063	AMPL0000000056_F	GOPC-ROS1.G8R35.COSF1139	GOPC
chr6	117642475	117642502	AMPL0000000056_R	GOPC-ROS1.G8R35.COSF1139	ROS1
chr6	117896401	117896427	AMPL0000000057_F	GOPC-ROS1.G4R36.COSF1188	GOPC
chr6	117641149	117641174	AMPL0000000057_R	GOPC-ROS1.G4R36.COSF1188	ROS1
chr9	135942514	135942534	AMPL0000000058_F	CEL-NTRK1.C7N7	CEL
chr1	156838313	156838331	AMPL0000000058_R	CEL-NTRK1.C7N7	NTRK1
chr1	204948606	204948628	AMPL0000000059_F	NFASC-NTRK1.N18N10	NFASC
chr1	156844403	156844418	AMPL0000000059_R_1	NFASC-NTRK1.N18N10	NTRK1
chr1	156844697	156844703	AMPL0000000059_R_2	NFASC-NTRK1.N18N10	NTRK1
chr1	234744230	234744249	AMPL0000000060_F	IRF2BP2-NTRK1.I1N10	IRF2BP2
chr1	156844403	156844418	AMPL0000000060_R_1	IRF2BP2-NTRK1.I1N10	NTRK1
chr1	156844697	156844703	AMPL0000000060_R_2	IRF2BP2-NTRK1.I1N10	NTRK1
chr3	100451470	100451498	AMPL0000000061_F	TFG-NTRK1.T5N10	TFG
chr1	156844403	156844418	AMPL0000000061_R_1	TFG-NTRK1.T5N10	NTRK1
chr1	156844697	156844703	AMPL0000000061_R_2	TFG-NTRK1.T5N10	NTRK1
chr5	179252145	179252165	AMPL0000000062_F	SQSTM1-NTRK1.S5N10	SQSTM1
chr1	156844403	156844418	AMPL0000000062_R_1	SQSTM1-NTRK1.S5N10	NTRK1
chr1	156844697	156844703	AMPL0000000062_R_2	SQSTM1-NTRK1.S5N10	NTRK1
chr5	80744612	80744635	AMPL0000000063_F	SSBP2-NTRK1.S12N12	SSBP2
chr1	156845346	156845367	AMPL0000000063_R	SSBP2-NTRK1.S12N12	NTRK1
chr1	156851511	156851538	AMPL0000000064_F	NTRK1-DYNC2H1.N17D86	NTRK1
chr11	103325962	103325988	AMPL0000000064_R	NTRK1-DYNC2H1.N17D86	DYNC2H1
chr5	149786502	149786521	AMPL0000000065_F	CD74-NTRK1.C3N13	CD74
chr1	156845936	156845957	AMPL0000000065_R	CD74-NTRK1.C3N13	NTRK1
chr17	17062242	17062261	AMPL0000000066_F	MPRIP-NTRK1.M14N13	MPRIP
chr1	156845936	156845957	AMPL0000000066_R	MPRIP-NTRK1.M14N13	NTRK1
chr17	17077347	17077365	AMPL0000000067_F	MPRIP-NTRK1.M18N13	MPRIP
chr1	156845936	156845957	AMPL0000000067_R	MPRIP-NTRK1.M18N13	NTRK1
chr17	17080693	17080711	AMPL0000000068_F	MPRIP-NTRK1.M21N13	MPRIP
chr1	156845936	156845957	AMPL0000000068_R	MPRIP-NTRK1.M21N13	NTRK1
chr7	101813753	101813777	AMPL0000000069_F	CUX1-RET.C10R12	CUX1
chr10	43612079	43612102	AMPL0000000069_R	CUX1-RET.C10R12	RET
chr7	75172198	75172217	AMPL0000000070_F	HIP1-ALK.H28A20	HIP1
chr2	29446335	29446354	AMPL0000000070_R	HIP1-ALK.H28A20	ALK
chr7	75183454	75183472	AMPL0000000071_F	HIP1-ALK.H21A20	HIP1
chr2	29446335	29446354	AMPL0000000071_R	HIP1-ALK.H21A20	ALK
chr1	186325481	186325507	AMPL0000000072_F	TPR-ALK.T15A20	TPR
chr2	29446335	29446354	AMPL0000000072_R	TPR-ALK.T15A20	ALK
chr11	118960910	118960928	AMPL0000000073_F	HMBS.ENCTRL.E8E9	HMBS
chr11	118962166	118962187	AMPL0000000073_R	HMBS.ENCTRL.E8E9	HMBS
chr6	170871252	170871271	AMPL0000000074_F	TBP.ENCTRL.E3E4	TBP
chr6	170873670	170873693	AMPL0000000074_R	TBP.ENCTRL.E3E4	TBP
chr8	128751218	128751240	AMPL0000000076_F	MYC.ENCTRL.E2E3	MYC
chr8	128752702	128752728	AMPL0000000076_R	MYC.ENCTRL.E2E3	MYC
chr1	156104257	156104282	AMPL0000000077_F	LMNA.ENCTRL.E3E4	LMNA
chr1	156104641	156104665	AMPL0000000077_R	LMNA.ENCTRL.E3E4	LMNA
chr2	29606636	29606655	AMPL0000000078_F	ALK.5p_NM_004304.4.e5e6	ALK
chr2	29551278	29551298	AMPL0000000078_R	ALK.5p_NM_004304.4.e5e6	ALK
chr2	29432708	29432729	AMPL0000000079_F	ALK.3p_NM_004304.4.e23e24	ALK
chr2	29430091	29430111	AMPL0000000079_R	ALK.3p_NM_004304.4.e23e24	ALK
chr10	43604624	43604644	AMPL0000000080_F	RET.5p_NM_020975.4.e6e7	RET
chr10	43606708	43606730	AMPL0000000080_R	RET.5p_NM_020975.4.e6e7	RET
chr10	43620366	43620386	AMPL0000000081_F	RET.3p_NM_020975.4.e18e19	RET
chr10	43622064	43622086	AMPL0000000081_R	RET.3p_NM_020975.4.e18e19	RET
chr6	117714436	117714462	AMPL0000000082_F	ROS1.5p_NM_002944.2.e11e12	ROS1
chr6	117710955	117710982	AMPL0000000082_R	ROS1.5p_NM_002944.2.e11e12	ROS1
chr6	117638359	117638385	AMPL0000000083_F	ROS1.3p_NM_002944.2.e38e39	ROS1
chr6	117632230	117632255	AMPL0000000083_R	ROS1.3p_NM_002944.2.e38e39	ROS1
chr1	156811924	156811943	AMPL0000000084_F	NTRK1.5p.eNST00000392302.e2e3	NTRK1
chr1	156834210	156834220	AMPL0000000084_R_1	NTRK1.5p.eNST00000392302.e2e3	NTRK1
chr1	156834519	156834532	AMPL0000000084_R_2	NTRK1.5p.eNST00000392302.e2e3	NTRK1
chr1	156849890	156849912	AMPL0000000085_F	NTRK1.3p.eNST00000392302.e17e18	NTRK1
chr1	156851302	156851323	AMPL0000000085_R	NTRK1.3p.eNST00000392302.e17e18	NTRK1
chr2	42472745	42472765	AMPL0000000003_F	EML4-ALK.E2A20.COSF479	EML4
chr2	29446431	29446450	AMPL0000000003_R	EML4-ALK.E2A20.COSF479	ALK
chr2	42472745	42472765	AMPL0000000004_F	EML4-ALK.E2A20.COSF479.1	EML4
chr2	29446431	29446450	AMPL0000000004_R	EML4-ALK.E2A20.COSF479.1	ALK
chr2	42522563	42522590	AMPL0000000012_F	EML4-ALK.E13A20.COSF1062	EML4
chr2	29446431	29446450	AMPL0000000012_R	EML4-ALK.E13A20.COSF1062	ALK
chr2	42522563	42522590	AMPL0000000013_F	EML4-ALK.E13A20.COSF1062.1	EML4
chr2	29446431	29446450	AMPL0000000013_R	EML4-ALK.E13A20.COSF1062.1	ALK
chr12	53586200	53586228	AMPL0000000075_F	ITGB7.ENCTRL.E14E15	ITGB7
chr12	53585786	53585803	AMPL0000000075_R_1	ITGB7.ENCTRL.E14E15	ITGB7
chr12	53586113	53586120	AMPL0000000075_R_2	ITGB7.ENCTRL.E14E15	ITGB7
chr7	116411643	116411671	AMPLMET_1_1.3071_F	MET.E13E15.ENST00000397752	MET
chr7	116414970	116414994	AMPLMET_1_1.3071_R	MET.E13E15.ENST00000397752	MET
