# Supplementary material for: RNA-Based Assay for Next-Generation Sequencing of Clinically Relevant Gene Fusions in Non-Small Cell Lung Cancer
Source: Cancers (Basel). 2021 Jan 4;13(1):139. doi: 10.3390/cancers13010139 (PMC7796105; doi:10.3390/cancers13010139)
Supplement: Supplementary file 1 [file cancers-13-00139-s001.zip › Supplementary files/Supplementary File 8.fasta]

>MET.E17E18.ENST00000318493
ATCTGCCTGCGAAGTGAAGGGTCTCCGCTGGTGGTCCTACCATACATGAAACATGGAGATCTTCGAAATTTCATTCGAAATGAGACTCATAATCCAACTGTAAAAGATCTTATTGGCTTTGGTCTTCAAGTAGCCAAAGGCATGAAATATCTTGCAAGCAAAAAGTTTGTCCACAGAGAC
>MET.E3E4.ENST00000318493
AGCGAAGTCCTCTTAACATCTATATCCACCTTCATTAAAGGAGACCTCACCATAGCTAATCTTGGGACATCAGAGGGTCGCTTCATGCAGGTTGTGGTTTCTCGATCAGGACCATCAACCCCTCATGTGAATTTTCTCCTGGACTCCCATCCAGTGTCTCCAGAAGTGATTGTGGAGCAT
>MET.E4E5.ENST00000318493
CTCCTGGACTCCCATCCAGTGTCTCCAGAAGTGATTGTGGAGCATACATTAAACCAAAATGGCTACACACTGGTTATCACTGGGAAGAAGATCACGAAGATCCCATTGAATGGCTTGGGCTGCAGACATTTCCAGTCCTGCAGTCAATGCCTCTCTGCCCCACCCTTTGTTCAGTGTGGC
>MET.E7E8.ENST00000318493
GTTGGTCCTGCCATGAATAAGCATTTCAATATGTCCATAATTATTTCAAATGGCCACGGGACAACACAATACAGTACATTCTCCTATGTGGATCCTGTAATAACAAGTATTTCGCCGAAATACGGTCCTATGGCTGGTGGCACTTTACTTACTTTAACTGGAAATTACCTAAACAGTGGG
>MET.E13E14.ENST00000397752
GATTGATTGCTGGTGTTGTCTCAATATCAACAGCACTGTTATTACTACTTGGGTTTTTCCTGTGGCTGAAAAAGAGAAAGCAAATTAAAGATCTGGGCAGTGAATTAGTTCGCTACGATGCAAGAGTACACACTCCTCATTTGGATAGGCTTGTAAGTGCCCGAAGTGTAAGCCCAACTA
>EML4-ALK.E6A19.COSF1296
GTCGAAAATACCTTCAACACCCAAATTAATACCAAAAGTTACCAAAACTGCAGACAATGTCACCCACCCCGGAGCCACACCTGCCACTCTCGCTGATCCTCTCTGTGGTGACCT
>EML4-ALK.E6A19.COSF1296.1
GTCGAAAATACCTTCAACACCCAAATTAATACCAAAAGTTACCAAAACTGCAGACAAGCATAAAGATGTCATCATCAACCAAGTGTCACCCACCCCGGAGCCACACCTGCCACTCTCGCTGATCCTCTCTGTGGTGACCT
>EML4-ALK.E2A20.COSF479
GCGGCTTTGGCTGATGTTTTGAGGCGTCTTGCAATCTCTGAAGATCATGTGGCCTCGTTCAGAGCTCAGGGGAGGATATGGAGATCCAGGGAGGCTTCCTGTAGGAAGTGGCCTGTGTAGTGCTTCAAGGGCCAGG
>EML4-ALK.E2A20.COSF479.1
GCGGCTTTGGCTGATGTTTTGAGGCGTCTTGCAATCTCTGAAGATCATGTGGCCTCAGTGAAAAAATCAGTCTCAAGTAAAGGTTCAGAGCTCAGGGGAGGATATGGAGATCCAGGGAGGCTTCCTGTAGGAAGTGGCCTGTGTAGTGCTTCAAGGGCCAGG
>EML4-ALK.E15A20.COSF413
AGGCAGATCAATTTTTAGTAGGCACATCACGAAACTTTATTTTACGAGGAACATTTAATGATGGCTTCCAAATAGAAGTACAGAAGCTCCGCACCTCGACCATCATGACCGACTACAACCCCAACTACTGCTTTGCTGGCAAGACCTCCT
>EML4-ALK.E17A20.COSF1367
GACACTGTGCAGATTTTCATCCAAGTGGCACAGTGTTGTTAGCAGAGCCCTGAGTACAAGCTGAGCAAGCTCCGCACCTCGACCATCATGACCGACTACAACCCCAACTACTGCTTTGCTGGCAAGACCTCCT
>EML4-ALK.E17A20.COSF1367.1
GACACTGTGCAGATTTTCATCCAAGTGGCACAGTGGTGGCCATAGGAACGCACTCAGGCAGTTGTTAGCAGAGCCCTGAGTACAAGCTGAGCAAGCTCCGCACCTCGACCATCATGACCGACTACAACCCCAACTACTGCTTTGCTGGCAAGACCTCCT
>EML4-ALK.E17A20.COSF1366
GACACTGTGCAGATTTTCATCCAAGTGGCACAGTGTAAATCACTGATTGACATTGTTAGCAGAGCCCTGAGTACAAGCTGAGCAAGCTCCGCACCTCGACCATCATGACCGACTACAACCCCAACTACTGCTTTGCTGGCAAGACCTCCT
>EML4-ALK.E17A20.COSF1366.1
GACACTGTGCAGATTTTCATCCAAGTGGCACAGTGGTGGCCATAGGAACGCACTCAGGCAGTAAATCACTGATTGACATTGTTAGCAGAGCCCTGAGTACAAGCTGAGCAAGCTCCGCACCTCGACCATCATGACCGACTACAACCCCAACTACTGCTTTGCTGGCAAGACCTCCT
>EML4-ALK.E14A20.COSF477
GGATGTTATTAACTGGAGGAGGGAAAGACAGAAAAATAATTCTGTGGGATCATGATATGCTGGATGAGCCCTGAGTACAAGCTGAGCAAGCTCCGCACCTCGACCATCATGACCGACTACAACCCCAACTACTGCTTTGCTGGCAAGACCTCCT
>EML4-ALK.E14A20.COSF477.1
GGATGTTATTAACTGGAGGAGGGAAAGACAGAAAAATAATTCTGTGGGATCATGATCTGAATCCTGAAAGAGAAATAGAGATATGCTGGATGAGCCCTGAGTACAAGCTGAGCAAGCTCCGCACCTCGACCATCATGACCGACTACAACCCCAACTACTGCTTTGCTGGCAAGACCTCCT
>EML4-ALK.E13A20.COSF1062
GGAATGGAGATGTTCTTACTGGAGACTCAGGTGGAGTCATGCTTATATGGAGCAAAACTACTGTAGAGAAGTGGCCTGTGTAGTGCTTCAAGGGCCAGG
>EML4-ALK.E13A20.COSF1062.1
GGAATGGAGATGTTCTTACTGGAGACTCAGGTGGAGTCATGCTTATATGGAGCAAAACTACTGTAGAGCCCACACCTGGGAAAGGACCTAAAGAAGTGGCCTGTGTAGTGCTTCAAGGGCCAGG
>EML4-ALK.E13A20.COSF408
GGAATGGAGATGTTCTTACTGGAGACTCAGGTGGAGTCATGCTTATATGGAGCAAAACTACTGTAGATGTACCGCCGGAAGCACCAGGAGCTGCAAGCCATGCAGATGGAGCTGCAGAGCCCTGAG
>EML4-ALK.E13A20.AB462411
GGAATGGAGATGTTCTTACTGGAGACTCAGGTGGAGTCATGCTTATATGGAGCAAAACTACTGTAGAGCCCACACCTGGGAAAGGACCTAAAGTGTACCGCCGGAAGCACCAGGAGCTGCAAGCCATGCAGATGGAGCTGCAGAGCCCTGAG
>EML4-ALK.E18A20.COSF487
TGGATGCAGAAACCAGAGATCTAGTTTCTATCCACACAGACGGGAATGAACATGTACCGCCGGAAGCACCAGGAGCTGCAAGCCATGCAGATGGAGCTGCAGAGCCCTGAG
>EML4-ALK.E18A20.COSF487.1
TGGATGCAGAAACCAGAGATCTAGTTTCTATCCACACAGACGGGAATGAACAGCTCTCTGTGATGCGCTACTCAATAGTGTACCGCCGGAAGCACCAGGAGCTGCAAGCCATGCAGATGGAGCTGCAGAGCCCTGAG
>EML4-ALK.E2A20.COSF478
GCGGCTTTGGCTGATGTTTTGAGGCGTCTTGCAATCTCTGAAGATCATGTGGCCTCTGTACCGCCGGAAGCACCAGGAGCTGCAAGCCATGCAGATGGAGCTGCAGAGCCCTGAG
>EML4-ALK.E2A20.COSF478.1
GCGGCTTTGGCTGATGTTTTGAGGCGTCTTGCAATCTCTGAAGATCATGTGGCCTCAGTGAAAAAATCAGTCTCAAGTAAAGTGTACCGCCGGAAGCACCAGGAGCTGCAAGCCATGCAGATGGAGCTGCAGAGCCCTGAG
>EML4-ALK.E20A20.COSF409
CATTCCAGCTACATCACACACCTTGACTGGTCCCCAGACAACAAGTATATAATGTCTAATGTACCGCCGGAAGCACCAGGAGCTGCAAGCCATGCAGATGGAGCTGCAGAGCCCTGAG
>EML4-ALK.E20A20.COSF409.1
CATTCCAGCTACATCACACACCTTGACTGGTCCCCAGACAACAAGTATATAATGTCTAACTCGGGAGACTATGAAATATTGTACTTGTACCGCCGGAAGCACCAGGAGCTGCAAGCCATGCAGATGGAGCTGCAGAGCCCTGAG
>EML4-ALK.E20A20.COSF730
CATTCCAGCTACATCACACACCTTGACTGGTCCCCAGACAACAAGTATATAATGTCTAACTGACCACCCACCTGCAGTGTACCGCCGGAAGCACCAGGAGCTGCAAGCCATGCAGATGGAGCTGCAGAGCCCTGAG
>EML4-ALK.E20A20.COSF730.1
CATTCCAGCTACATCACACACCTTGACTGGTCCCCAGACAACAAGTATATAATGTCTAACTCGGGAGACTATGAAATATTGTACTCTGACCACCCACCTGCAGTGTACCGCCGGAAGCACCAGGAGCTGCAAGCCATGCAGATGGAGCTGCAGAGCCCTGAG
>EML4-ALK.E6aA20.COSF411
GTCGAAAATACCTTCAACACCCAAATTAATACCAAAAGTTACCAAAACTGCAGACAATGTACCGCCGGAAGCACCAGGAGCTGCAAGCCATGCAGATGGAGCTGCAGAGCCCTGAG
>EML4-ALK.E6aA20.AB374361
GTCGAAAATACCTTCAACACCCAAATTAATACCAAAAGTTACCAAAACTGCAGACAAGCATAAAGATGTCATCATCAACCAAGTGTACCGCCGGAAGCACCAGGAGCTGCAAGCCATGCAGATGGAGCTGCAGAGCCCTGAG
>EML4-ALK.E6bA20.COSF412
GTCGAAAATACCTTCAACACCCAAATTAATACCAAAAGTTACCAAAACTGCAGACAATCCCAGGTTCAAGCAATTCTCCTGCCTCGGCCTTGTACCGCCGGAAGCACCAGGAGCTGCAAGCCATGCAGATGGAGCTGCAGAGCCCTGAG
>EML4-ALK.E6bA20.COSF412.1
GTCGAAAATACCTTCAACACCCAAATTAATACCAAAAGTTACCAAAACTGCAGACAAGCATAAAGATGTCATCATCAACCAAGTCCCAGGTTCAAGCAATTCTCCTGCCTCGGCCTTGTACCGCCGGAAGCACCAGGAGCTGCAAGCCATGCAGATGGAGCTGCAGAGCCCTGAG
>EML4-ALK.E6bA20.AB374362
GTCGAAAATACCTTCAACACCCAAATTAATACCAAAAGTTACCAAAACTGCAGACAAGCATAAAGATGTCATCATCAACCAAGCAAAAATGTCAACTCGCGAAAAAAACAGCCAAGTGTACCGCCGGAAGCACCAGGAGCTGCAAGCCATGCAGATGGAGCTGCAGAGCCCTGAG
>KIF5B-ALK.K15A20.COSF1381
GAGCAGCTGAGATGATGGCATCTTTACTAAAAGACCTTGCAGAAATAGGAATTGCTGTGGGAAATAATGATGTAAAGTGTACCGCCGGAAGCACCAGGAGCTGCAAGCCATGCAGATGGAGCTGCAGAGCCCTGAG
>KIF5B-ALK.K15A20.COSF1060
GAGCAGCTGAGATGATGGCATCTTTACTAAAAGACCTTGCAGAAATAGGAATTGCTGTGGGAAATAATGATGTAAAGACCAGGAGCTGCAAGCCATGCAGATGGAGCTGCAGAGCCCTGAG
>KIF5B-ALK.K17A20.COSF1257
AAAGAAAAGACAGTTGGAGGAATCTGTCGATGCCCTCAGTGAAGAACTAGTCCAGCTTCGAGCACAAGTGTACCGCCGGAAGCACCAGGAGCTGCAAGCCATGCAGATGGAGCTGCAGAGCCCTGAG
>KIF5B-ALK.K24A20.COSF1058
ATCGCAAACGCTATCAGCAAGAAGTAGATCGCATAAAGGAAGCAGTCAGGTCAAAGAATATGGCCAGAAGAGGGCATTCTGCACAGATTGTGTACCGCCGGAAGCACCAGGAGCTGCAAGCCATGCAGATGGAGCTGCAGAGCCCTGAG
>KLC1-ALK.K9A20.COSF1276
CAAGCAGAAACACTGTACAAAGAGATTCTCACTCGTGCACATGAAAGGGAGTTTGGTTCTGTAGATGTGTACCGCCGGAAGCACCAGGAGCTGCAAGCCATGCAGATGGAGCTGCAGAGCCCTGAG
>EML4-ALK.E14A20.COSF1064
GGATGTTATTAACTGGAGGAGGGAAAGACAGAAAAATAATTCTGTGGGATCATGATCTGAATCCTGAAAGAGAAATAGAGTGTACCGCCGGAAGCACCAGGAGCTGCAAGCCATGCAGATGGAGCTGCAGAGCCCTGAG
>KIF5B-RET.K15R11.COSF1255
GAGCAGCTGAGATGATGGCATCTTTACTAAAAGACCTTGCAGAAATAGGAATTGCTGTGGGAAATAATGATGTAAAGATCCACTGTGCGACGAGCTGTGCCGCACGGTGATCGCAGCCGCTGT
>KIF5B-RET.K24R11.COSF1262
ATCGCAAACGCTATCAGCAAGAAGTAGATCGCATAAAGGAAGCAGTCAGGTCAAAGAATATGGCCAGAAGAGGGCATTCTGCACAGATTGATCCACTGTGCGACGAGCTGTGCCGCACGGTGATCGCAGCCGCTGT
>KIF5B-RET.K24R8.COSF1236
ATCGCAAACGCTATCAGCAAGAAGTAGATCGCATAAAGGAAGCAGTCAGGTCAAAGAATATGGCCAGAAGAGGGCATTCTGCACAGATTGATGTGGCCGAGGAGGCGGGCTGCCCCCTGTCCTGTGCAGTCAGC
>CCDC6-RET.C1R12.COSF1271
GGAGACCTACAAACTGAAGTGCAAGGCACTGCAGGAGGAGAACCGCGACCTGCGCAAAGCCAGCGTGACCATCGAGGATCCAAAGTGGGAATTCCCTCGGAAGAACTTGGTTCTTGGAAAAACTCTAGGAGAAGGCGAATTTGG
>KIF5B-RET.K15R12.COSF1232
GAGCAGCTGAGATGATGGCATCTTTACTAAAAGACCTTGCAGAAATAGGAATTGCTGTGGGAAATAATGATGTAAAGGAGGATCCAAAGTGGGAATTCCCTCGGAAGAACTTGGTTCTTGGAAAAACTCTAGGAGAAGGCGAATTTGG
>KIF5B-RET.K16R12.COSF1230
GAAGAAAATGAAAAGGAGTTAGCAGCATGTCAGCTTCGTATCTCTCAAGAGGATCCAAAGTGGGAATTCCCTCGGAAGAACTTGGTTCTTGGAAAAACTCTAGGAGAAGGCGAATTTGG
>KIF5B-RET.K22R12.COSF1253
AGTGGCAAAAGAACTTCAGACTTTACACAACCTGCGCAAACTCTTTGTTCAGGACCTGGCTACAAGAGTTAAAAAGGAGGATCCAAAGTGGGAATTCCCTCGGAAGAACTTGGTTCTTGGAAAAACTCTAGGAGAAGGCGAATTTGG
>KIF5B-RET.K23R12.COSF1234
GCGCTGCTCAGAAGCAAAAAATCTCCTTTCTTGAAAATAATCTTGAACAGCTCACTAAAGTGCACAAACAGGAGGATCCAAAGTGGGAATTCCCTCGGAAGAACTTGGTTCTTGGAAAAACTCTAGGAGAAGGCGAATTTGG
>CD74-ROS1.C6R32.COSF1202
CACCATTGGCTCCTGTTTGAAATGAGCAGGCACTCCTTGGAGCAAAAGCCCACTGACGCTCCACCGAAAGCTGGAGTCCCAAATAAACCAGGCATTCCCAAATTACTAGAAGGGAGTAAAAATTCAATACAGTGGGAGAAAGCTGA
>SDC4-ROS1.S2R32.COSF1265
CGGGCAGGAATCTGATGACTTTGAGCTGTCTGGCTCTGGAGATCTGGCTGGAGTCCCAAATAAACCAGGCATTCCCAAATTACTAGAAGGGAGTAAAAATTCAATACAGTGGGAGAAAGCTGA
>SDC4-ROS1.S4R32.COSF1278
GGTGTCAATGTCCAGCACTGTGCAGGGCAGCAACATCTTTGAGAGAACGGAGGTCCTGGCAGCTGGAGTCCCAAATAAACCAGGCATTCCCAAATTACTAGAAGGGAGTAAAAATTCAATACAGTGGGAGAAAGCTGA
>SLC34A2-ROS1.S13R32.COSF1259
GGCTCCTGAGACCTTTGATAACATAACCATTAGCAGAGAGGCTCAGGCTGGAGTCCCAAATAAACCAGGCATTCCCAAATTACTAGAAGGGAGTAAAAATTCAATACAGTGGGAGAAAGCTGA
>SLC34A2-ROS1.S4R32.COSF1197
CGTGTGCTCCCTGGATATTCTTAGTAGCGCCTTCCAGCTGGTTGGAGCTGGAGTCCCAAATAAACCAGGCATTCCCAAATTACTAGAAGGGAGTAAAAATTCAATACAGTGGGAGAAAGCTGA
>SDC4-ROS1.S2R34
CGGGCAGGAATCTGATGACTTTGAGCTGTCTGGCTCTGGAGATCTGGATGATTTTTGGATACCAGAAACAAGTTTCATACTTACTATTATAGTTGGAATATTTCTGGTTGTTACAATCCCACTGA
>SDC4-ROS1.S4R34.COSF1280
GGTGTCAATGTCCAGCACTGTGCAGGGCAGCAACATCTTTGAGAGAACGGAGGTCCTGGCAGATGATTTTTGGATACCAGAAACAAGTTTCATACTTACTATTATAGTTGGAATATTTCTGGTTGTTACAATCCCACTGA
>CD74-ROS1.C6R34.COSF1200
CACCATTGGCTCCTGTTTGAAATGAGCAGGCACTCCTTGGAGCAAAAGCCCACTGACGCTCCACCGAAAGATGATTTTTGGATACCAGAAACAAGTTTCATACTTACTATTATAGTTGGAATATTTCTGGTTGTTACAATCCCACTGA
>EZR-ROS1.E10R34.COSF1267
GCTGCAGGACTATGAGGAGAAGACAAAGAAGGCAGAGAGAGATGATTTTTGGATACCAGAAACAAGTTTCATACTTACTATTATAGTTGGAATATTTCTGGTTGTTACAATCCCACTGA
>SLC34A2-ROS1.S4R34.COSF1198
CGTGTGCTCCCTGGATATTCTTAGTAGCGCCTTCCAGCTGGTTGGAGATGATTTTTGGATACCAGAAACAAGTTTCATACTTACTATTATAGTTGGAATATTTCTGGTTGTTACAATCCCACTGA
>SLC34A2-ROS1.S13R34.COSF1261
GGCTCCTGAGACCTTTGATAACATAACCATTAGCAGAGAGGCTCAGGATGATTTTTGGATACCAGAAACAAGTTTCATACTTACTATTATAGTTGGAATATTTCTGGTTGTTACAATCCCACTGA
>TPM3-ROS1.T7R35.COSF1273
CAGAGACCCGTGCTGAGTTTGCTGAGAGATCGGTAGCCAAGCTGGAAAAGACAATTGATGACCTGGAAGTCTGGCATAGAAGATTAAAGAATCAAAAAAGTGCCAAGGAAGGGGTGACAGTGCTTATAAACGAAGACAAAGAGTTGGCTGA
>LRIG3-ROS1.L16R35.COSF1269
TCACATCTTCAGGTGCTGGATTTTTCTTACCACAACATGACAGTAGTGTCTGGCATAGAAGATTAAAGAATCAAAAAAGTGCCAAGGAAGGGGTGACAGTGCTTATAAACGAAGACAAAGAGTTGGCTGA
>GOPC-ROS1.G8R35.COSF1139
TGGTGCTAGTTGCAAAGACACAAGTGGGGAAATCAAAGTATTACAAGTCTGGCATAGAAGATTAAAGAATCAAAAAAGTGCCAAGGAAGGGGTGACAGTGCTTATAAACGAAGACAAAGAGTTGGCTGA
>GOPC-ROS1.G4R36.COSF1188
CCCTTCGTAGACATATAGCTGTTCTCCAGGCTGAAGTATATGGGGCGAGACTAGCTGCCAAGTACTTGGATAAGGAACTGGCAGGAAGTACTCTTCCAACCCAAGAGGAGATTGAAAATCTTCCTGCCTTCC
>CEL-NTRK1.C7N7
GGATGGCCCAGTGTCTGAAGGTTACTGATCCCCGAGCCCTGACGCTGGCCTATAAGGTGCCGCTGGCAGGCCTGGAGTGTGTGCCCACGCTGAAGGTCCAGGTGCCCAATGCC
>NFASC-NTRK1.N18N10
AGTTCCGTGTCATTGCCATCAACGAGGTTGGGAGCAGCCACCCCAGCCTCCCATCCGAGCGCTACCGAACCAGTGGAGCACACACTAACAGCACATCTGGAGACCCGGTGGAGAAGAAGGACGAAACACCTTTTGGGGTCTCG
>IRF2BP2-NTRK1.I1N10
TGACTGCAGGCAGGTTGTTGGGTTTCGAGGCCAACGGGGCCAACGGGTCTAAAGCAGACACTAACAGCACATCTGGAGACCCGGTGGAGAAGAAGGACGAAACACCTTTTGGGGTCTCG
>TFG-NTRK1.T5N10
AAAAATGTTATGTCAGCGTTTGGCTTAACAGATGATCAGGTTTCAGACACTAACAGCACATCTGGAGACCCGGTGGAGAAGAAGGACGAAACACCTTTTGGGGTCTCG
>SQSTM1-NTRK1.S5N10
CTTCTGGTCCATCGGAGGATCCGAGTGTGAATTTCCTGAAGAACGTTGGGGAGAGTGTGGCAGCTGCCCTTAGCCCTCTGGACACTAACAGCACATCTGGAGACCCGGTGGAGAAGAAGGACGAAACACCTTTTGGGGTCTCG
>SSBP2-NTRK1.S12N12
TCCTCAGCATCTCCTGGGAATTATGTAGGTCCTCCAGGAGGTGGAGGGCCACCAGGAACACCCATCATGCCTAGTCCAGCAGGCCCGGCTGTGCTGGCTCCAGAGGATGGGCTGGCCATGTCCCTGCATTTCATGACA
>NTRK1-DYNC2H1.N17D86
CCCCAGGGTGATCTCAAAGTATCTAATTCACCCTCAGCATGTGGGAAGGGACAGGTGGGGGCTGGGAGTAGAGGAAACTGGGTAGATAAAGCTGAAAAACAGGCTCTTCTCTCTGAAACACTTGACCTATCAGAACTTTTCCATCCAGAC
>CD74-NTRK1.C3N13
CCCAAGCCTGTGAGCAAGATGCGCATGGCCACCCCGCTGCTGATGCAGGCGCTGCCCATGGGAGCCCTGCCCCAGGGGGTGTTCACCACATCAAGCGCCGGGACATCGTGCTCAAGTGGGAGCTGGGGGAGGGCGCCTTTGGGAAGGTCTTCCTTGCTGAGTGC
>MPRIP-NTRK1.M14N13
CCGTCCACCTGTCTTCTGAAGATGGGGGTGACCGGCTCTCCACACACGAGCTGACCTCTCTGCTCGAGAAGGAGGTGTTCACCACATCAAGCGCCGGGACATCGTGCTCAAGTGGGAGCTGGGGGAGGGCGCCTTTGGGAAGGTCTTCCTTGCTGAGTGC
>MPRIP-NTRK1.M18N13
CAGTGCCAGCGTGAGAACCAGGAGCTCAATGCCCACAACCAGGTGTTCACCACATCAAGCGCCGGGACATCGTGCTCAAGTGGGAGCTGGGGGAGGGCGCCTTTGGGAAGGTCTTCCTTGCTGAGTGC
>MPRIP-NTRK1.M21N13
AGTCCCCTGACAGTGCCACGGTGTCCGGATATGGTGTTCACCACATCAAGCGCCGGGACATCGTGCTCAAGTGGGAGCTGGGGGAGGGCGCCTTTGGGAAGGTCTTCCTTGCTGAGTGC
>CUX1-RET.C10R12
AGACCTTAAGGGAACAGCTCTCATCGGCCAATCACTCCCTCCAGCTGGCCTCACAGATCCAGAAGGCACCAGACGTGGAGGATCCAAAGTGGGAATTCCCTCGGAAGAACTTGGTTCTTGGAAAAACTCTAGGAGAAGGCGAATTTGG
>HIP1-ALK.H28A20
GCGTTGTGGCCTCAACCATTTCCGGCAAATCACAGATCGAAGAGACAGTGTACCGCCGGAAGCACCAGGAGCTGCAAGCCATGCAGATGGAGCTGCAGAGCCCTGAG
>HIP1-ALK.H21A20
AGCGACGCCATTGCTCATGGTGCCACCACCTGCCTCAGAGCCCCACCTGAGCCTGCCGACTTGTACCGCCGGAAGCACCAGGAGCTGCAAGCCATGCAGATGGAGCTGCAGAGCCCTGAG
>TPR-ALK.T15A20
AAATGCAGCTTGTTGATTCCATAGTTCGTCAGCGTGATATGTACCGTATTTTATTGTCACAAACAACAGGAGTTGCCATTCCATTACATGTGTACCGCCGGAAGCACCAGGAGCTGCAAGCCATGCAGATGGAGCTGCAGAGCCCTGAG
>HMBS.ENCTRL.E8E9
CCAGCTCCCTGCGAAGAGCAGCCCAGCTGCAGAGAAAGTTCCCGCATCTGGAGTTCAGGAGTATTCGGGGAAACCTCAACACCCGGCTTCGGAAGCTGGACGAGCAGCAGGAGTTCAGTGCCATCATCCT
>TBP.ENCTRL.E3E4
GACTCCCATGACCCCCATCACTCCTGCCACGCCAGCTTCGGAGAGTTCTGGGATTGTACCGCAGCTGCAAAATATTGTATCCACAGTGAATCTTGGTTGTAAACTTGACCTAAAGACCATTGCACTTCGT
>ITGB7.ENCTRL.E14E15
CCTATCTTGGATGATGGCTGGTGCAAAGAGCGGACCCTGGACAACCAGCTGTTCTTCTTCTTGGTGGAGGATGACGCCAGAGGCACGGTCGTGCTCAGAGTGAGACCCCAAGAAAAGGGAGCAGACCACACG
>MYC.ENCTRL.E2E3
CCTGGTGCTCCATGAGGAGACACCGCCCACCACCAGCAGCGACTCTGAGGAGGAACAAGAAGATGAGGAAGAAATCGATGTTGTTTCTGTGGAAAAGAGGCAGGCTCCTGGCAAAAGGTCAGAGTCTGGATCAC
>LMNA.ENCTRL.E3E4
CTGAGAACAGGCTGCAGACCATGAAGGAGGAACTGGACTTCCAGAAGAACATCTACAGTGAGGAGCTGCGTGAGACCAAGCGCCGTCATGAGACCCGACTGGTGGAGATTGACAATGGGAAGCAGCGTGAGT
>ALK.5p_NM_004304.4.e5e6
AGTGGAAACCGCAGCTTGTCTGCAGTGGACTTCTTTGCCCTGAAGAACTGCAGTGAAGGAACATCCCCAGGCTCCAAGATGGCCCTGCAGAGCTCCTTCACTTGTTGGAATGGGACAGTCCTCCAGC
>ALK.3p_NM_004304.4.e23e24
AAACTGCCTCTTGACCTGTCCAGGCCCTGGAAGAGTGGCCAAGATTGGAGACTTCGGGATGGCCCGAGACATCTACAGGGCGAGCTACTATAGAAAGGGAGGCTGTGCCATGCTGCCAGTTAAGT
>RET.5p_NM_020975.4.e6e7
CTGCCCAGTACCTACTCCCTCTCCGTGAGCAGGAGGGCTCGCCGATTTGCCCAGATCGGGAAAGTCTGTGTGGAAAACTGCCAGGCATTCAGTGGCATCAACGTCCAGTACAAGCTGCATTCCTCTGGTG
>RET.3p_NM_020975.4.e18e19
GGACAAAAGGCCGGTGTTTGCGGACATCAGCAAAGACCTGGAGAAGATGATGGTTAAGAGGAGAGACTACTTGGACCTTGCGGCGTCCACTCCATCTGACTCCCTGATTTATGACGACGGCCTCTCAG
>ROS1.5p_NM_002944.2.e11e12
ACTGCTCAAACATCGAGGAAATTACTCCACCCTCTATTAGTGCACCTCAAAAAATTGTGGCTGATTCATACAATGGGTATGTCTTTTACCTCCTGAGAGATGGCATTTATAGAGCAGACCTTCCTGTACC
>ROS1.3p_NM_002944.2.e38e39
ATGAACCCCAATACATTATCCTGGAACTGATGGAGGGAGGAGACCTTCTTACTTATTTGCGTAAAGCCCGGATGGCAACGTTTTATGGTCCTTTACTCACCTTGGTTGACCTTGTAGACCTGTGTGTAGA
>NTRK1.5p.eNST00000392302.e2e3
CCTGGGACACCATGCAGTTGCGGGCTGCTAGATCTCGGTGCACAAACTTGTTGGCAGCAAGCTACATCGAGAACCAGCAGCATCTGCAGCATCTGGAGCTCCGTGATCTGAGGGGCCTGGGGGAGCTGAGAAACCTCACCATCGTGAAG
>NTRK1.3p.eNST00000392302.e17e18
TGCTCTGGGAGATCTTCACCTACGGCAAGCAGCCCTGGTACCAGCTCTCCAACACGGAGGCAATCGACTGCATCACGCAGGGACGTGAGTTGGAGCGGCCACGTGCCTGCCCACCAGAGGTCTACGCCATCATG
>MET.E13E15.ENST00000397752
GATTGATTGCTGGTGTTGTCTCAATATCAACAGCACTGTTATTACTACTTGGGTTTTTCCTGTGGCTGAAAAAGAGAAAGCAAATTAAAGATCAGTTTCCTAATTCATCTCAGAACGGTTCATGCCGACAAGTGCAGTATCCTCTGACAGACATGTCCCCCATCCTAACTAGTGGGGACT
