# Supplementary material for: RNA-Based Assay for Next-Generation Sequencing of Clinically Relevant Gene Fusions in Non-Small Cell Lung Cancer
Source: Cancers (Basel). 2021 Jan 4;13(1):139. doi: 10.3390/cancers13010139 (PMC7796105; doi:10.3390/cancers13010139)
Supplement: Supplementary file 1 [file cancers-13-00139-s001.zip › Supplementary files/Supplementary File 9.json]

{"pipeline_version":null,"design_name":"WG00250","number_of_amplicon_pools":1,"request_id_and_solution_ordering_id":"WG00250","order_number":0,"description":"<p>This design was created through our white glove process.<\/p>\r\n\r\n<p>Results and performance may be different from a design submitted through AmpliSeq.com and processed only by the automated Ion AmpliSeq™ Designer pipeline.<\/p>","amplicons_coverage_summary":100,"type":"USER_WG_ASSISTED_PANEL","results_uri":"/ws/tmpldesign/90265039/download/results","pipeline":"RNA","target_size":null,"genome":"hg19","min_number_amplicons_per_pool":91,"number_of_amplicons":91,"solution_name":null,"genome_reference":null,"design_id":"WG00250","id":90265039,"created_date":"2017-02-16T19:28:40.987+0000","plan":{"3.6":{"inputDna":"10 ng","designed_bed":"WG00250_ExtendedLungFusion_Designed.bed","runType":"AMPS_RNA","coverage_detail":null,"hotspot_bed":null,"missed_bed":null,"submitted_bed":null,"coverage_summary":null,"primer_sequences":null,"variant_caller":null,"target_mutations":null,"well_plate_data":"WG00250_ExtendedLungFusion_DataSheet.csv","displayedPanelSize":null,"primer_bed":"WG00250_ExtendedLungFusion_Primer.bed"}},"status":"ORDERABLE"}
